# Supplementary material for: PKA regulates autophagy through lipolysis during fasting
Source: Mol Cells. 2024 Nov 13;47(12):100149. doi: 10.1016/j.mocell.2024.100149 (PMC11697058; doi:10.1016/j.mocell.2024.100149)
Supplement: Supplementary file 1 — Supplementary Fig. 1. Changes in metabolites and lipid metabolism-related gene expression in Caenorhabditis elegans during fasting. (A) Levels of carbohydrates related to glycolysis and amino acids from metabolomic analysis (short-term fasting [STF] [4 hours], long-term fasting [LTF] [8 hours]). (B) Reverse transcription-quantitative polymerase chain reaction analysis of lipolysis, lipogenesis, and fatty acid oxidation-related genes after fasting (STF [4 hours], LTF [8 hours]). Data represent the mean ± SD; *P < .05, **P < .01, ***P < .001 vs fed group, and #P < .05, ##P < .01, ###P < .001. [file mmc1.xlsx]

## Sheet: Table 1 Sample Information
Sample Information
Name	Amount (mg) ‡ (CE-TOFMS)	Amount (mg) (LC-TOFMS)	50% acetonitrile in water (v/v) (µL)	Group	Dilution (Cation) §	Dilution (Anion) §	Dilution (Positive) §	Dilution (Negative) §
Fed-1	30	31	600	Fed	1	2	1	1
Fed-2	30	32	600		1	2	1	1
Fed-3	30	33	600		1	2	1	1
Fast1-1	20	22	450	Fasted1	1	2	1	1
Fast1-2	21	23	450		1	2	1	1
Fast1-3	21	24	450		1	2	1	1
Fast2-1	18	19	450	Fasted2	1	2	1	1
Fast2-2	19	20	450		1	2	1	1
Fast2-3	19	20	450		1	2	1	1
‡ Amount of samples was measured in HMT.
§ Dilution factors for Measurement

## Sheet: Table2 Putative Metabolites
Putative Metabolites
ID	HMT DB †				m/z	MT/RT	Relative Area															Comparative Analysis
	Compound name	Pathway Label	PubChem CID	HMDB ID			Fed			Fasted1			Fasted2			Fed		Fasted1		Fasted2		Fasted1 vs Fed			Fasted2 vs Fed			Fasted2 vs Fasted1
							Fed-1	Fed-2	Fed-3	Fast1-1	Fast1-2	Fast1-3	Fast2-1	Fast2-2	Fast2-3	Mean	S.D.	Mean	S.D.	Mean	S.D.	Ratio ¶	p-value ||		Ratio ¶	p-value ||		Ratio ¶	p-value ||
P_0043	1,2-Dipalmitoyl-glycero-3-phosphoethanolamine	1,2-Dipalmitoyl-glycero-3-phosphoethanolamine	445468	HMDB0008923	692.524	16.605	5.34349e-05	0.000137895	7.90004e-05	0.00018348	0.000106448	0.000111903	0.000181771	0.000203595	0.000144135	9.011e-05	4.3312e-05	0.000133943	4.29862e-05	0.0001765	3.00784e-05	1.48644	0.28137		1.95872	0.053736		1.31772	0.24059
C_0012	1-Aminocyclopropane-1-carboxylic acid Homoserinelactone	1-Aminocyclopropane-1-carboxylic acid Homoserinelactone	535 73509		102.055	6.73928	6.66603e-05	9.09032e-05	8.96213e-05	N.D.	4.57243e-05	N.D.	N.D.	N.D.	N.D.	8.23949e-05	1.36416e-05	4.57243e-05	N.A.	N.A.	N.A.	0.554941	N.A.		<1	N.A.		<1	N.A.
C_0148	1-Methyladenosine	1-Methyladenosine	27476	HMDB0003331	282.121	9.513	1.27177e-05	1.47931e-05	1.43019e-05	3.50357e-05	5.61162e-05	3.60171e-05	7.32895e-05	5.52741e-05	4.79928e-05	1.39376e-05	1.08464e-06	4.23897e-05	1.18977e-05	5.88522e-05	1.30224e-05	3.0414	0.052549		4.22256	0.02621	*	1.38836	0.18186
C_0090	1-Methylhistidine 3-Methylhistidine	1-Methylhistidine 3-Methylhistidine	92105 64969	HMDB0000001 HMDB0000479	170.093	7.14718	3.65674e-05	3.48565e-05	3.28332e-05	0.000294415	0.000219602	0.000262879	0.000503118	0.000644064	0.000422208	3.47523e-05	1.86928e-06	0.000258965	3.75594e-05	0.00052313	0.000112273	7.45173	0.0090933	**	15.0531	0.017142	*	2.02008	0.04383	*
C_0025	1-Pyrroline 5-carboxylic acid	P5C	440162	HMDB0001301	114.055	10.6421	4.45943e-05	4.8959e-05	4.62957e-05	N.D.	3.26266e-05	N.D.	N.D.	N.D.	N.D.	4.66164e-05	2.19994e-06	3.26266e-05	N.A.	N.A.	N.A.	0.699897	N.A.		<1	N.A.		<1	N.A.
C_0144	2'-Deoxyguanosine	dGuanosine	187790	HMDB0000085	268.105	11.0545	0.000219206	0.000246322	0.00026683	0.000126741	0.000143408	0.000109334	0.000110788	0.000112951	0.000101934	0.000244119	2.38882e-05	0.000126494	1.70385e-05	0.000108558	5.83731e-06	0.518166	0.0032533	**	0.444693	0.0074007	**	0.858206	0.20256
C_0108	2,6-Diaminopimelic acid	2,6-Diaminopimelic acid	439283	HMDB0001370	191.103	8.4969	N.D.	2.92954e-05	2.77322e-05	N.D.	N.D.	3.11365e-05	N.D.	3.07768e-05	N.D.	2.85138e-05	1.10536e-06	3.11365e-05	N.A.	3.07768e-05	N.A.	1.09198	N.A.		1.07936	N.A.		0.988447	N.A.
C_0036	2-Amino-2-(hydroxymethyl)-1,3-propanediol	2-Amino-2-(hydroxymethyl)-1,3-propanediol	6503		122.081	7.90516	N.D.	3.33663e-05	N.D.	N.D.	N.D.	N.D.	N.D.	N.D.	N.D.	3.33663e-05	N.A.	N.A.	N.A.	N.A.	N.A.	<1	N.A.		<1	N.A.		N.A.	N.A.
C_0016	2-Aminoisobutyric acid 2-Aminobutyric acid	2-Aminoisobutyric acid 2-Aminobutyric acid	6119 6657	HMDB0001906 HMDB0000452	104.071	9.23221	0.0121506	0.0152522	0.0129928	0.00219021	0.00213293	0.00202558	0.000937303	0.000980709	0.000953224	0.0134652	0.00160388	0.00211624	8.3574e-05	0.000957079	2.1958e-05	0.157164	0.0064773	**	0.071078	0.0054291	**	0.452255	0.00094129	***
P_0025	2-Arachidonoylglycerol-1	2-Arachidonoylglycerol	5282280	HMDB0004666	379.279	13.0556	0.000251196	0.000306511	0.000206955	0.000292267	0.000284095	0.000316846	0.000294175	0.000349517	0.000489583	0.000254887	4.98805e-05	0.000297736	1.70463e-05	0.000377759	0.000100718	1.16811	0.2722		1.48206	0.15696		1.26877	0.30151
P_0027	2-Arachidonoylglycerol-2	2-Arachidonoylglycerol	5282280	HMDB0004666	379.289	13.3211	0.000767595	0.000972917	0.00123059	0.00147535	0.00123973	0.00148285	0.000510377	0.000601911	0.000671889	0.000990368	0.000231991	0.00139931	0.000138252	0.000594726	8.09957e-05	1.41292	0.072279		0.60051	0.08501		0.425014	0.0023965	**
P_0026	2-Arachidonoylglycerol-3	2-Arachidonoylglycerol	5282280	HMDB0004666	379.288	13.1976	0.00151911	0.00267238	0.00257697	0.0040757	0.0031438	0.00340176	0.000980247	0.00105188	0.00143184	0.00225615	0.000640078	0.00354042	0.000481178	0.00115466	0.000242708	1.56923	0.054284		0.511782	0.082009		0.326135	0.0048534	**
A_0070	2-Deoxyglucose 6-phosphate	2-Deoxyglucose 6-phosphate	440992		243.028	10.1427	5.06126e-05	5.20481e-05	5.36975e-05	N.D.	N.D.	N.D.	N.D.	N.D.	N.D.	5.21194e-05	1.54368e-06	N.A.	N.A.	N.A.	N.A.	<1	N.A.		<1	N.A.		N.A.	N.A.
A_0026	2-Hydroxy-4-methylvaleric acid	2-Hydroxy-4-methylvaleric acid	439960	HMDB0000624	131.073	8.75971	0.00033059	0.000442325	0.000414062	N.D.	N.D.	N.D.	N.D.	N.D.	N.D.	0.000395659	5.80963e-05	N.A.	N.A.	N.A.	N.A.	<1	N.A.		<1	N.A.		N.A.	N.A.
A_0010	2-Hydroxybutyric acid	2-HBA	440864	HMDB0000008	103.041	9.65704	0.000672873	0.000957069	0.000849061	N.D.	N.D.	N.D.	N.D.	N.D.	N.D.	0.000826334	0.000143455	N.A.	N.A.	N.A.	N.A.	<1	N.A.		<1	N.A.		N.A.	N.A.
A_0033	2-Hydroxyglutaric acid	2-Hydroxyglutaric acid	43	HMDB0000606,HMDB0000694	147.031	16.4044	0.00338131	0.00453084	0.00465608	0.0031147	0.00266673	0.0030067	0.00100285	0.00107518	0.000881956	0.00418941	0.000702631	0.00292938	0.000233778	0.000986663	9.76252e-05	0.699233	0.077642		0.235513	0.014308	*	0.336817	0.0016105	**
N_0006	2-Hydroxytetradecanoic acid	2-Hydroxytetradecanoic acid	656737	HMDB0002261	243.2	12.7019	2.70709e-05	0.000336783	0.000279872	0.000444663	6.72846e-05	0.000519806	5.01949e-05	0.000198276	0.00028378	0.000214575	0.000164858	0.000343918	0.000242499	0.000177417	0.000118181	1.60278	0.4928		0.82683	0.76844		0.515871	0.36588
A_0036	2-Oxoadipic acid	2-Oxoadipic acid	71	HMDB0000225	159.031	17.1482	0.000244353	0.000201707	0.000197876	N.D.	0.000147259	N.D.	N.D.	N.D.	N.D.	0.000214645	2.57986e-05	0.000147259	N.A.	N.A.	N.A.	0.686059	N.A.		<1	N.A.		<1	N.A.
A_0032	2-Oxoglutaric acid	2-OG	51	HMDB0000208	145.015	20.7423	0.000508166	0.000600299	0.000531638	0.000487469	0.000540933	0.000584641	N.D.	N.D.	N.D.	0.000546701	4.78779e-05	0.000537681	4.86679e-05	N.A.	N.A.	0.983501	0.83022		<1	N.A.		<1	N.A.
A_0014	2-Oxoisovaleric acid	2-KIV	49	HMDB0000019	115.042	10.052	8.61591e-05	9.69458e-05	N.D.	N.D.	N.D.	N.D.	N.D.	N.D.	N.D.	9.15524e-05	7.62734e-06	N.A.	N.A.	N.A.	N.A.	<1	N.A.		<1	N.A.		N.A.	N.A.
A_0053	2-Phosphoglyceric acid	2-PG	439278	HMDB0003391	184.987	18.6563	0.000309247	0.000297655	0.000405112	0.000378524	0.000315224	0.000395438	0.00028896	0.000276084	0.000226282	0.000337338	5.89796e-05	0.000363062	4.22833e-05	0.000263775	3.31023e-05	1.07626	0.57565		0.781932	0.1518		0.72653	0.035537	*
A_0100	3',5'-ADP	3',5'-ADP	159296	HMDB0000061	426.024	13.4655	N.D.	5.7785e-05	4.95922e-05	7.75845e-05	7.51469e-05	7.16454e-05	6.57422e-05	6.03443e-05	N.D.	5.36886e-05	5.79321e-06	7.47923e-05	2.98539e-06	6.30432e-05	3.8169e-06	1.39308	0.082548		1.17424	0.21615		0.842911	0.076415
C_0027	3-Amino-2-piperidone	3-Amino-2-piperidone	5200225	HMDB0000323	115.087	7.26018	N.D.	N.D.	N.D.	N.D.	N.D.	N.D.	0.000135389	0.000124231	0.000143938	N.A.	N.A.	N.A.	N.A.	0.00013452	9.88232e-06	N.A.	N.A.		1<	N.A.		1<	N.A.
C_0018	3-Aminoisobutyric acid	3-Aminoisobutyric acid	64956	HMDB0003911	104.071	7.48103	0.0149497	0.0208634	0.0174573	0.000616283	0.000587279	0.000458888	0.000849364	0.0008614	0.000686932	0.0177568	0.00296819	0.00055415	8.37641e-05	0.000799232	9.74406e-05	0.0312078	0.0097341	**	0.0450099	0.0099979	**	1.44227	0.03084	*
A_0011	3-Hydroxybutyric acid	3-HBA	441	HMDB0000011,HMDB0000357,HMDB0000442	103.041	9.43953	0.00212989	0.00286639	0.00273479	0.000355412	0.000323078	0.000335734	0.000212923	0.000175572	0.000188005	0.00257702	0.000392781	0.000338075	1.62935e-05	0.000192167	1.90201e-05	0.131188	0.010006	*	0.0745694	0.0087992	**	0.568416	0.00060995	***
A_0007	3-Hydroxypropionic acid	b-Lactate	68152	HMDB0000700	89.0255	10.3548	0.00111442	0.00147489	0.00132396	0.000326833	0.000418038	0.000367021	0.000181428	0.000210002	0.000146633	0.00130442	0.000181028	0.000370631	4.57094e-05	0.000179354	3.17352e-05	0.284134	0.0089508	**	0.137497	0.0071215	**	0.483917	0.0057136	**
C_0073	3-Methyladenine	3-Methyladenine	1673	HMDB0011600	150.078	7.56453	N.D.	1.82824e-05	N.D.	2.38932e-05	4.39597e-05	4.16459e-05	0.000137781	0.000121091	0.000108526	1.82824e-05	N.A.	3.64996e-05	1.09786e-05	0.000122466	1.46756e-05	1.99643	N.A.		6.69859	N.A.		3.35528	0.0017194	**
A_0034	3-Phenylpropionic acid	3-Phenylpropionic acid	107	HMDB0000764	149.06	8.7476	5.18681e-05	7.9153e-05	6.63418e-05	5.39927e-05	7.35404e-05	8.55302e-05	8.33754e-05	8.57037e-05	8.20882e-05	6.57876e-05	1.36509e-05	7.10211e-05	1.5919e-05	8.37224e-05	1.83253e-06	1.07955	0.68833		1.27262	0.14836		1.17884	0.3005
A_0052	3-Phosphoglyceric acid	3-PG	439183	HMDB0000807	184.987	19.1019	0.00234999	0.00292251	0.0029885	0.0032012	0.00275428	0.00323219	0.00269329	0.00242839	0.0020568	0.00275367	0.000351147	0.00306256	0.000267422	0.00239283	0.000319731	1.11217	0.2965		0.868961	0.25908		0.781317	0.05142
A_0025	3-Ureidopropionic acid	3-Ureidopropionic acid	111	HMDB0000026	131.047	9.15945	4.86508e-05	5.15492e-05	5.55859e-05	N.D.	N.D.	2.33264e-05	N.D.	N.D.	N.D.	5.19287e-05	3.48308e-06	2.33264e-05	N.A.	N.A.	N.A.	0.449201	N.A.		<1	N.A.		<1	N.A.
C_0063	4-Guanidinobutyric acid	4-GBA	500	HMDB0003464	146.094	7.90842	4.38346e-05	5.90634e-05	3.45442e-05	8.59618e-05	N.D.	8.14393e-05	0.00018694	0.00021912	0.000199568	4.58141e-05	1.23789e-05	8.37006e-05	3.19796e-06	0.000201876	1.62137e-05	1.82696	0.025695	*	4.40641	0.00027958	***	2.41188	0.0043552	**
A_0021	4-Methyl-2-oxovaleric acid 3-Methyl-2-oxovaleric acid	2-Oxoleucine 2K3MVA	70 47	HMDB0000695 HMDB0000491	129.056	9.43237	0.000334043	0.000405659	0.000356834	N.D.	N.D.	N.D.	0.000104984	7.15431e-05	N.D.	0.000365512	3.65882e-05	N.A.	N.A.	8.82634e-05	2.3646e-05	<1	N.A.		0.241479	0.0020611	**	1<	N.A.
C_0084	5-Hydroxylysine	5-Hydroxylysine	3032849	HMDB0000450	163.109	6.8084	0.000254254	0.000365939	0.000312157	6.41364e-05	6.36062e-05	5.99216e-05	0.000724994	0.000729805	0.000735006	0.000310783	5.58551e-05	6.25547e-05	2.2957e-06	0.000729935	5.007e-06	0.201281	0.016332	*	2.34869	0.0055614	**	11.6687	5.6836e-07	***
C_0120	5-Hydroxytryptophan	Pretonine	439280	HMDB0000472	221.094	10.9569	5.68496e-05	7.94903e-05	5.75307e-05	0.000136275	0.000116546	0.000134307	0.000188947	0.000177412	0.000124002	6.46235e-05	1.28795e-05	0.000129043	1.08672e-05	0.000163454	3.46498e-05	1.99684	0.0029764	**	2.52932	0.027039	*	1.26666	0.22186
A_0019	5-Oxoproline	Oxoproline	7405	HMDB0000267	128.036	9.39241	0.000922875	0.00108652	0.00102124	0.00118563	0.00128874	0.00118289	0.00258739	0.00230965	0.00234266	0.00101021	8.23798e-05	0.00121909	6.03375e-05	0.00241323	0.000151725	1.20676	0.027651	*	2.38884	0.00067	***	1.97954	0.0020235	**
A_0076	6-Phosphogluconic acid	6-PG	91493	HMDB0001316	275.019	14.384	0.000150111	0.000259575	0.000188187	0.000134167	0.000128428	0.000141902	0.000101212	9.42185e-05	9.60667e-05	0.000199291	5.55703e-05	0.000134832	6.76181e-06	9.71659e-05	3.6242e-06	0.676559	0.18059		0.487557	0.085515		0.720642	0.0031605	**
C_0130	7,8-Dihydrobiopterin	7,8-Dihydrobiopterin	119055	HMDB0000038	240.109	10.504	1.5096e-05	1.69012e-05	1.52382e-05	3.50357e-05	2.42739e-05	4.09334e-05	2.98967e-05	3.14357e-05	2.95031e-05	1.57452e-05	1.00371e-06	3.34143e-05	8.44726e-06	3.02785e-05	1.02131e-06	2.1222	0.066513		1.92304	6.1632e-05	***	0.906154	0.58697
C_0086	7-Methylguanine	7-Methylguanine	11361	HMDB0000897	166.073	7.85762	N.D.	2.54064e-05	2.22116e-05	N.D.	2.52935e-05	1.99857e-05	0.000333262	0.00032083	0.000256042	2.3809e-05	2.25904e-06	2.26396e-05	3.75314e-06	0.000303378	4.14629e-05	0.950885	0.74891		12.7422	0.0070535	**	13.4003	0.0066652	**
A_0037	8-Hydroxyoctanoic acid 2-Hydroxyoctanoic acid	8-Hydroxyoctanoic acid 2-Hydroxyoctanoic acid	69820 94180	HMDB0000711	159.103	7.97936	N.D.	N.D.	N.D.	N.D.	N.D.	N.D.	2.65007e-05	2.4619e-05	N.D.	N.A.	N.A.	N.A.	N.A.	2.55599e-05	1.33061e-06	N.A.	N.A.		1<	N.A.		1<	N.A.
P_0008	Abietic acid-1	Abietic acid	10569		303.239	13.3384	0.000376949	0.000681516	0.000332757	0.000531657	0.000677176	0.000476359	0.000722865	0.000746408	0.000552305	0.00046374	0.000189889	0.000561731	0.000103731	0.000673859	0.000105925	1.2113	0.48841		1.4531	0.18884		1.19961	0.2604
P_0007	Abietic acid-2	Abietic acid	10569		303.233	13.5327	0.000159163	0.000197323	0.000229139	0.000365081	0.000349797	0.00034803	N.D.	N.D.	0.000304425	0.000195208	3.50356e-05	0.000354302	9.37631e-06	0.000304425	N.A.	1.815	0.011458	*	1.55949	N.A.		0.859224	N.A.
P_0006	Abietic acid-3	Abietic acid	10569		303.231	13.685	0.000109879	8.49125e-05	N.D.	N.D.	N.D.	0.000167085	N.D.	0.000132931	0.000136374	9.73956e-05	1.76538e-05	0.000167085	N.A.	0.000134652	2.43446e-06	1.71553	N.A.		1.38253	0.20022		0.80589	N.A.
P_0010	AC(10:0)	AC(10:0)			316.24	8.81544	N.D.	N.D.	N.D.	N.D.	N.D.	7.7126e-05	0.000165906	0.00012897	N.D.	N.A.	N.A.	7.7126e-05	N.A.	0.000147438	2.6118e-05	1<	N.A.		1<	N.A.		1.91165	N.A.
P_0020	AC(13:1)	AC(13:1)			356.282	9.73212	0.000451758	0.000499906	0.000365049	0.00541496	0.00388259	0.00378431	0.00103662	0.00155762	0.000633242	0.000438904	6.83408e-05	0.00436062	0.000914408	0.00107583	0.000463434	9.93523	0.017203	*	2.45116	0.13745		0.246714	0.011911	*
P_0024	AC(14:0)	AC(14:0)			372.313	10.6043	7.95816e-05	8.16892e-05	N.D.	0.000160798	0.000208242	0.000213925	0.000133164	0.0002985	0.000201155	8.06354e-05	1.49028e-06	0.000194322	2.91716e-05	0.00021094	8.31012e-05	2.40988	0.020906	*	2.61597	0.11297		1.08552	0.76934
P_0023	AC(14:1)-1	AC(14:1)			370.299	10.1592	4.45118e-05	N.D.	N.D.	0.000243725	0.000147617	0.000109978	N.D.	N.D.	N.D.	4.45118e-05	N.A.	0.000167107	6.89703e-05	N.A.	N.A.	3.75421	N.A.		<1	N.A.		<1	N.A.
P_0022	AC(14:1)-2	AC(14:1)			370.297	10.086	0.000107907	N.D.	N.D.	N.D.	0.00019795	0.000184923	N.D.	N.D.	N.D.	0.000107907	N.A.	0.000191437	9.21172e-06	N.A.	N.A.	1.77408	N.A.		<1	N.A.		<1	N.A.
P_0028	AC(15:0)	AC(15:0)			386.329	10.8906	0.000268419	0.000178387	0.000209576	0.000999314	0.000775728	0.0007882	0.000318817	0.000408298	0.00028431	0.000218794	4.57188e-05	0.000854414	0.000125642	0.000337142	6.39934e-05	3.90511	0.0069448	**	1.54091	0.065974		0.394588	0.0081088	**
P_0031	AC(17:0)-1	AC(17:0)			414.361	11.6081	0.000168501	0.000185236	0.000207236	0.00183032	0.00147363	0.00148567	0.000526917	0.000954122	0.000628174	0.000186991	1.94267e-05	0.00159654	0.000202548	0.000703071	0.000223234	8.53805	0.0064255	**	3.75992	0.056066		0.440372	0.0069936	**
P_0032	AC(17:0)-2	AC(17:0)			414.362	11.6782	0.000187696	0.000141722	7.92812e-05	0.000323762	0.000415357	0.000425541	0.000292656	0.000446799	N.D.	0.000136233	5.44156e-05	0.00038822	5.60539e-05	0.000369728	0.000108995	2.84967	0.0050481	**	2.71393	0.1639		0.952367	0.85344
P_0030	AC(17:1)	AC(17:1)			412.345	11.2067	0.00128296	0.00121164	0.000933497	0.00608661	0.0049613	0.0048796	0.00196049	0.00230498	0.00162841	0.0011427	0.000184649	0.00530917	0.00067452	0.00196463	0.000338305	4.64617	0.0056608	**	1.71929	0.032669	*	0.370044	0.0048916	**
P_0036	AC(18:0)	AC(18:0)			428.378	12.0417	N.D.	N.D.	0.000192915	0.000851519	0.000948723	0.000864684	0.000649616	0.00113062	0.000569253	0.000192915	N.A.	0.000888309	5.27327e-05	0.000783164	0.00030358	4.60467	N.A.		4.05964	N.A.		0.881635	0.61138
P_0035	AC(18:1)	AC(18:1)			426.358	11.4735	0.00233733	0.0021622	0.0017265	0.00718778	0.006214	0.00605022	0.00294159	0.00423033	0.0033756	0.00207534	0.000314545	0.006484	0.000614966	0.00351584	0.000655719	3.1243	0.0016357	**	1.6941	0.044323	*	0.542233	0.0046842	**
P_0034	AC(18:2)	AC(18:2)			424.346	11.0561	0.000598056	0.000567896	0.000490477	0.00208921	0.00209948	0.00176363	0.00183712	0.00199333	0.00151864	0.000552143	5.54927e-05	0.00198411	0.000191008	0.00178303	0.000241921	3.59347	0.0034489	**	3.22929	0.009722	**	0.898655	0.32482
P_0038	AC(20:0)	AC(20:0)			456.406	12.7208	N.D.	N.D.	N.D.	0.000260194	0.000361358	0.000334042	0.000302108	0.000413052	0.000283676	N.A.	N.A.	0.000318531	5.23349e-05	0.000332945	6.99837e-05	1<	N.A.		1<	N.A.		1.04525	0.79037
P_0037	AC(20:1)	AC(20:1)			454.386	12.1441	0.000170784	9.11575e-05	9.07007e-05	0.000726406	0.000467805	0.000403468	0.000276623	0.000546299	0.000334836	0.000117547	4.61049e-05	0.00053256	0.00017093	0.000385919	0.00014191	4.53059	0.04412	*	3.28309	0.070106		0.72465	0.3187
P_0039	AC(21:0)	AC(21:0)			470.425	13.0617	N.D.	N.D.	N.D.	0.000383429	0.000309896	0.000301703	0.00025772	0.000369322	0.000312028	N.A.	N.A.	0.000331676	4.50063e-05	0.000313023	5.58078e-05	1<	N.A.		1<	N.A.		0.943762	0.6766
P_0040	AC(22:0)	AC(22:0)			484.437	13.3791	8.65334e-05	0.000106569	7.51627e-05	0.000627876	0.000502489	0.000454158	0.000493837	0.000708541	0.000393123	8.94216e-05	1.59009e-05	0.000528174	8.9662e-05	0.000531834	0.000161105	5.90656	0.011682	*	5.94749	0.040308	*	1.00693	0.97465
P_0041	AC(23:0)	AC(23:0)			498.453	13.7005	N.D.	N.D.	N.D.	N.D.	0.000144515	0.00010754	0.000120506	0.000127068	0.000109606	N.A.	N.A.	0.000126028	2.61451e-05	0.00011906	8.82068e-06	1<	N.A.		1<	N.A.		0.944714	0.77161
A_0097	Acetyl CoA_divalent	AcCoA	444493		403.557	10.1252	4.15102e-05	6.91757e-05	5.23838e-05	N.D.	4.81047e-05	4.70231e-05	N.D.	N.D.	4.48436e-05	5.43566e-05	1.39379e-05	4.75639e-05	7.64827e-07	4.48436e-05	N.A.	0.875035	0.48764		0.82499	N.A.		0.942808	N.A.
C_0065	Acetylcholine	Acetylcholine	187	HMDB0000895	146.118	7.24856	9.70836e-05	0.000153165	0.000116288	0.000123869	0.00013682	0.000117385	0.000242505	0.000298387	0.000281124	0.000122179	2.85011e-05	0.000126025	9.89513e-06	0.000274005	2.86133e-05	1.03148	0.84217		2.24266	0.0028714	**	2.17422	0.0069377	**
C_0058	Adenine	Adenine	190	HMDB0000034	136.063	7.2634	5.95582e-05	8.6796e-05	0.000102244	0.000161126	0.000185642	0.00025839	0.000107201	5.7406e-05	7.81793e-05	8.28662e-05	2.16127e-05	0.000201719	5.05858e-05	8.09287e-05	2.5011e-05	2.43428	0.039639	*	0.976619	0.92412		0.401195	0.035639	*
C_0145	Adenosine	Adenosine	60961	HMDB0000050	268.106	9.43386	0.000789188	0.000827215	0.00136065	0.00331732	0.00385025	0.00442658	0.00243782	0.00155403	0.0015385	0.000992353	0.000319525	0.00386472	0.000554768	0.00184345	0.000514795	3.8945	0.0035312	**	1.85766	0.084326		0.476995	0.0099688	**
C_0110	ADMA	ADMA	123831	HMDB0001539	203.151	7.31038	0.000214449	0.000303495	0.000287718	0.00082757	0.00064567	0.000853224	0.000894124	0.000886983	0.00087597	0.000268554	4.75156e-05	0.000775488	0.000113155	0.000885692	9.1458e-06	2.88764	0.0080571	**	3.298	0.0014275	**	1.14211	0.23311
A_0101	ADP	ADP	6022	HMDB0001341	426.025	10.7195	0.0059733	0.00839121	0.00782415	0.00547282	0.00438217	0.00392911	0.00535937	0.00540016	0.00501198	0.00739622	0.00126448	0.0045947	0.000793498	0.00525717	0.000213319	0.621223	0.040299	*	0.710791	0.095517		1.14418	0.28264
P_0012	AEA(18:3)	AEA(18:3)			322.279	12.8169	0.000771849	0.00125425	0.00126064	N.D.	0.000152692	0.000309146	N.D.	0.00010964	N.D.	0.00109558	0.000280376	0.000230919	0.000110629	0.00010964	N.A.	0.210774	0.020936	*	0.100075	N.A.		0.474799	N.A.
P_0019	AEA(20:5)	AEA(20:5)			346.279	12.7307	0.000655952	0.00105843	0.00101662	0.00153848	0.00125044	0.00161721	0.000859235	0.00104808	0.00154272	0.000910334	0.000221291	0.00146871	0.000193082	0.00115001	0.000352958	1.61338	0.030951	*	1.26328	0.38522		0.783006	0.26094
C_0046	Agmatine	Agmatine	199	HMDB0001432	131.129	4.91226	7.04591e-05	0.000101226	8.22604e-05	2.2017e-05	3.65089e-05	2.28358e-05	1.93047e-05	1.42643e-05	1.34251e-05	8.46484e-05	1.55217e-05	2.71205e-05	8.14084e-06	1.56647e-05	3.18013e-06	0.320391	0.010566	*	0.185056	0.013618	*	0.577595	0.12157
C_0010	Ala	Ala	602	HMDB0000161,HMDB0001310	91.0584	8.58162	0.00440797	0.00591216	0.00518215	0.00474747	0.00510132	0.00451717	0.0056418	0.00549644	0.00482814	0.00516743	0.000752202	0.00478865	0.000294245	0.00532213	0.000433934	0.9267	0.48439		1.02994	0.77667		1.1114	0.16253
C_0031	allo-Threonine	allo-Threonine	99289	HMDB0004041	120.065	10.3216	0.000117333	0.000151311	0.000161228	N.D.	N.D.	N.D.	0.0001116	9.51211e-05	N.D.	0.000143291	2.30206e-05	N.A.	N.A.	0.000103361	1.16523e-05	<1	N.A.		0.721335	0.084853		1<	N.A.
C_0003	Aminoacetone	Aminoacetone	215	HMDB0002134	74.0603	6.53643	0.000579826	0.000884679	0.000759521	0.00067571	0.000726374	0.000627004	0.000476724	0.000493397	0.000429323	0.000741342	0.000153238	0.000676363	4.96881e-05	0.000466481	3.32425e-05	0.912349	0.54597		0.629239	0.083715		0.689691	0.0056807	**
A_0087	AMP	AMP	6083	HMDB0000045	346.058	9.19776	0.00693612	0.0111079	0.00977902	0.0131469	0.0127041	0.0134876	0.0135695	0.0114504	0.0109368	0.00927433	0.00213117	0.0131129	0.00039284	0.0119856	0.00139556	1.41389	0.084626		1.29234	0.15039		0.914032	0.29472
A_0008	Aniline	Aniline	6115	HMDB0003012	92.0513	9.59061	3.63312e-05	6.31062e-05	5.37796e-05	5.39927e-05	6.23844e-05	7.35893e-05	N.D.	N.D.	N.D.	5.10723e-05	1.35913e-05	6.33221e-05	9.8319e-06	N.A.	N.A.	1.23985	0.28078		<1	N.A.		<1	N.A.
C_0060	Anthranilic acid	Anthranilic acid	227	HMDB0001123	138.056	10.212	0.0042873	0.0074566	0.00596492	0.00663549	0.00754561	0.00632276	0.00247856	0.00209797	0.00211064	0.00590294	0.00158556	0.00683462	0.000635279	0.00222906	0.000216169	1.15783	0.42335		0.377618	0.054426		0.326142	0.0031229	**
N_0031	Arachidic acid	Arachidic acid	10467	HMDB0002212	311.298	15.5945	0.000933407	0.00102776	0.00107607	0.000934787	0.000896169	0.000723205	0.000321877	0.000243004	0.000276686	0.00101241	7.256e-05	0.000851387	0.000112676	0.000280522	3.95762e-05	0.840948	0.11775		0.277083	0.00050793	***	0.329489	0.0071775	**
N_0027	Arachidonic acid	Arachidonic acid	444899	HMDB0001043	303.236	13.9463	0.000198018	0.000281545	0.000357486	0.000445142	0.000503373	0.000365825	0.000125856	0.000135814	0.000175556	0.000279016	7.97641e-05	0.000438114	6.90426e-05	0.000145742	2.62952e-05	1.57021	0.060517		0.522342	0.089547		0.332657	0.010271	*
C_0094	Arg	Arg	6322	HMDB0000517,HMDB0003416	175.12	6.74658	0.0401893	0.0591328	0.0525008	0.0659937	0.0689298	0.0632935	0.0911197	0.0858808	0.0874883	0.0506076	0.00961264	0.0660724	0.00281897	0.0881629	0.00268383	1.30558	0.098275		1.74209	0.01561	*	1.33434	0.00060767	***
C_0154	Arg-Glu	Arg-Glu			304.163	7.15584	8.28134e-05	0.000108931	0.000111026	7.6351e-05	8.37626e-05	8.58568e-05	3.24592e-05	2.75595e-05	3.35226e-05	0.000100923	1.57187e-05	8.19901e-05	4.99464e-06	3.11805e-05	3.18058e-06	0.812399	0.16344		0.308952	0.013728	*	0.380295	0.00033051	***
A_0084	Ascorbate 2-glucoside	Ascorbate 2-glucoside	54693473		337.079	7.11835	2.26776e-05	3.06801e-05	N.D.	3.53877e-05	3.69487e-05	4.05435e-05	3.94453e-05	3.25785e-05	3.30229e-05	2.66788e-05	5.65864e-06	3.76266e-05	2.64391e-06	3.50156e-05	3.84271e-06	1.41036	0.18861		1.31248	0.23756		0.930606	0.39363
A_0048	Ascorbic acid	Ascorbic acid	54670067	HMDB0000044	175.026	8.40787	0.00102237	0.00131376	0.00015124	0.00156406	0.00125822	0.00111726	0.000742122	N.D.	0.00050829	0.000829123	0.000604872	0.00131318	0.000228415	0.000625206	0.000165344	1.58382	0.29928		0.754057	0.62686		0.476101	0.032653	*
C_0053	Asn	Asn	236	HMDB0000168,HMDB0033780	133.061	10.0499	0.0106998	0.0144383	0.0126924	0.0128605	0.0128613	0.0121761	0.0232127	0.0200676	0.0206408	0.0126102	0.00187059	0.0126326	0.000395348	0.021307	0.00167507	1.00178	0.98548		1.68967	0.0040367	**	1.68667	0.0092203	**
C_0056	Asp	Asp	424	HMDB0000191,HMDB0006483	134.045	11.109	0.00516019	0.00562974	0.00690022	0.0134517	0.0121198	0.0116409	0.0212483	0.024216	0.0212311	0.00589672	0.000900213	0.0124041	0.000938307	0.0222318	0.0017184	2.10356	0.00098224	***	3.7702	0.0006735	***	1.79229	0.0028355	**
A_0112	ATP	ATP	5957	HMDB0000538	505.991	11.579	0.00554321	0.00660902	0.00680989	0.00212346	0.0013082	0.00103719	0.00171898	0.00241923	0.00198034	0.00632071	0.00068078	0.00148962	0.000565399	0.00203952	0.000353856	0.235672	0.00081714	***	0.322672	0.0023287	**	1.36916	0.2393
A_0055	Azelaic acid	Azelaic acid	2266	HMDB0000784	187.099	11.9305	4.92786e-05	N.D.	7.52093e-05	5.02525e-05	5.91715e-05	9.27503e-05	8.69428e-05	8.01505e-05	5.81654e-05	6.2244e-05	1.83358e-05	6.73914e-05	2.24096e-05	7.50862e-05	1.50423e-05	1.0827	0.79908		1.20632	0.50067		1.11418	0.65082
N_0034	Behenic acid	Behenic acid	8215	HMDB0000944	339.33	16.0649	0.000428099	0.000536211	0.000418814	0.00050182	0.00067355	0.000550918	0.000179334	0.000165024	0.000165315	0.000461041	6.52639e-05	0.000575429	8.84499e-05	0.000169891	8.17941e-06	1.24811	0.15203		0.368495	0.015193	*	0.295243	0.014871	*
A_0018	Benzoic acid	Benzoic acid	243	HMDB0001870	121.031	9.74355	N.D.	N.D.	N.D.	0.000305255	0.000260337	0.00027714	0.000592393	0.00054643	0.000471327	N.A.	N.A.	0.000280911	2.26955e-05	0.000536717	6.11148e-05	1<	N.A.		1<	N.A.		1.91063	0.010819	*
C_0029	Betaine	Betaine	247	HMDB0000043	118.087	10.8393	0.0189219	0.0241401	0.022412	0.0254609	0.02618	0.0231243	0.0275046	0.0264317	0.0245068	0.0218247	0.00265825	0.0249217	0.00159758	0.0261477	0.00151893	1.14191	0.17431		1.19808	0.087198		1.04919	0.3901
P_0001	Biotin	Biotin	171548	HMDB0000030	245.098	5.71519	0.00028087	0.000343276	0.000268733	0.000203995	0.000198373	0.000233945	8.21936e-05	N.D.	8.06204e-05	0.000297626	3.99969e-05	0.000212104	1.91222e-05	8.1407e-05	1.11241e-06	0.712653	0.047364	*	0.273521	0.011144	*	0.383807	0.0068381	**
C_0124	Butyrylcarnitine	Butyrylcarnitine	439829	HMDB0002013	232.155	9.14887	N.D.	2.86049e-05	4.05814e-05	N.D.	N.D.	3.3844e-05	6.75238e-05	6.51971e-05	6.7206e-05	3.45931e-05	8.46868e-06	3.3844e-05	N.A.	6.66423e-05	1.26161e-06	0.978344	N.A.		1.92646	0.11331		1.9691	N.A.
C_0013	Cadaverine	Cadaverine	273	HMDB0002322	103.123	4.73309	0.000270374	0.000217935	0.000247685	8.76083e-05	0.000102586	9.13431e-05	7.13676e-05	5.98868e-05	8.19978e-05	0.000245331	2.62986e-05	9.38457e-05	7.79597e-06	7.10841e-05	1.10582e-05	0.382526	0.0062163	**	0.289747	0.0028951	**	0.757457	0.04957	*
C_0115	Carboxymethyllysine	Carboxymethyllysine	123800		205.119	8.8147	N.D.	2.537e-05	2.38258e-05	1.76518e-05	N.D.	3.12077e-05	4.15991e-05	3.85678e-05	4.65458e-05	2.45979e-05	1.0919e-06	2.44298e-05	9.58542e-06	4.22376e-05	4.02713e-06	0.993164	0.98423		1.71712	0.011076	*	1.72894	0.20277
C_0083	Carnitine	Carnitine	85	HMDB0000062	162.113	8.13146	0.000794341	0.00103043	0.00104656	0.00223459	0.00182933	0.00211967	0.00417772	0.00425475	0.00367889	0.00095711	0.000141193	0.00206119	0.000208862	0.00403712	0.00031262	2.15356	0.0026856	**	4.21803	0.00086589	***	1.95863	0.0014947	**
A_0095	CDP	CDP	6132	HMDB0001546	402.013	11.29	0.000217046	0.000295743	0.00028926	0.000197462	0.000167608	0.000139125	0.000115074	0.000136422	0.000119614	0.00026735	4.3685e-05	0.000168065	2.91708e-05	0.000123704	1.12463e-05	0.628634	0.037499	*	0.462704	0.023635	*	0.736047	0.10484
A_0110	CDP-choline	CDP-choline	13804	HMDB0001413	487.102	6.78245	0.000119116	0.000142259	0.000135229	0.000170993	0.000115308	0.000137829	0.000228008	0.00021102	0.000175997	0.000132201	1.18649e-05	0.000141377	2.80111e-05	0.000205008	2.65215e-05	1.06941	0.64124		1.55073	0.026531	*	1.45008	0.046225	*
N_0041	Cholesterol sulfate	Cholesterol sulfate	65076	HMDB0000653	465.307	16.7538	7.96202e-05	6.59818e-05	6.12889e-05	5.29589e-05	7.63771e-05	6.37498e-05	9.50285e-05	0.000106799	0.000217319	6.89637e-05	9.52247e-06	6.43619e-05	1.17211e-05	0.000139716	6.7464e-05	0.933273	0.62667		2.02593	0.20904		2.17078	0.18963
N_0037	Cholic acid	Cholic acid	221493	HMDB0000619	407.283	10.8077	3.10734e-05	N.D.	3.3127e-05	N.D.	6.00692e-05	4.27178e-05	0.000742	0.000818795	0.000816604	3.21002e-05	1.45212e-06	5.13935e-05	1.22693e-05	0.000792466	4.3719e-05	1.60103	0.26526		24.6873	0.0010821	**	15.4196	0.000419	***
C_0019	Choline	Choline	305	HMDB0000097	104.108	6.51293	0.0102901	0.0155699	0.0133708	0.0166863	0.0207925	0.0175696	0.0226196	0.0188442	0.0212562	0.0130769	0.00265217	0.0183495	0.0021613	0.0209067	0.00191185	1.40319	0.058238		1.59874	0.017364	*	1.13936	0.20062
N_0029	cis-11,14-Eicosadienoic acid	cis-11,14-Eicosadienoic acid	6439848	HMDB0005060	307.267	14.6352	0.000395218	0.000502746	0.000509894	0.00105498	0.00115874	0.000936358	0.000271883	0.000379209	0.000287595	0.000469286	6.42445e-05	0.00105002	0.000111272	0.000312896	5.79638e-05	2.2375	0.0034337	**	0.666749	0.035676	*	0.297989	0.0019906	**
N_0030	cis-11-Eicosenoic acid	cis-11-Eicosenoic acid	5282768	HMDB0002231	309.283	15.076	0.000666141	0.000725018	0.000795684	0.00114212	0.00115557	0.00092399	0.000260558	0.000300968	0.000253662	0.000728948	6.48605e-05	0.00107389	0.000129995	0.000271729	2.55551e-05	1.47321	0.027109	*	0.372769	0.0027277	**	0.253032	0.0069129	**
C_0047	cis-4-Hydroxyproline	cis-Hydroxyproline	440014	HMDB0006055	132.066	10.5643	N.D.	N.D.	N.D.	N.D.	N.D.	N.D.	4.97139e-05	3.71724e-05	N.D.	N.A.	N.A.	N.A.	N.A.	4.34432e-05	8.86815e-06	N.A.	N.A.		1<	N.A.		1<	N.A.
N_0026	cis-5,8,11,14,17-Eicosapentaenoic acid	EPA	446284	HMDB0001999	301.221	13.5327	0.00132436	0.00161769	0.00169698	0.00346248	0.00331243	0.00331613	0.0010742	0.00129972	0.00135773	0.00154635	0.000196288	0.00336368	8.55823e-05	0.00124388	0.000149785	2.17524	0.0011079	**	0.8044	0.10595		0.369798	0.00015446	***
N_0028	cis-8,11,14-Eicosatrienoic acid	cis-8,11,14-Eicosatrienoic acid	5280581	HMDB0002925	305.252	14.2303	0.00351323	0.00418345	0.00403883	0.00517767	0.00576136	0.00458148	0.00114738	0.00143468	0.00117066	0.00391184	0.000352694	0.00517351	0.000589953	0.00125091	0.00015958	1.32253	0.044522	*	0.319775	0.0017978	**	0.241791	0.0048392	**
A_0046	cis-Aconitic acid	cis-Aconitic acid	643757	HMDB0000072	173.01	26.7628	0.000276211	N.D.	0.000332859	N.D.	N.D.	N.D.	N.D.	N.D.	0.000296362	0.000304535	4.00558e-05	N.A.	N.A.	0.000296362	N.A.	<1	N.A.		0.973162	N.A.		1<	N.A.
A_0020	Citraconic acid	Citraconic acid	643798	HMDB0000634	129.02	16.4188	4.66891e-05	7.26678e-05	6.61776e-05	N.D.	N.D.	4.51718e-05	N.D.	N.D.	N.D.	6.18448e-05	1.35204e-05	4.51718e-05	N.A.	N.A.	N.A.	0.730405	N.A.		<1	N.A.		<1	N.A.
A_0057	Citric acid	Citric acid	311	HMDB0000094	191.021	25.2708	0.00677887	0.00861021	0.00837525	0.00809027	0.00788721	0.00704819	0.0103489	0.00934836	0.00919754	0.00792144	0.00099645	0.00767522	0.000552439	0.00963162	0.000625785	0.968917	0.73215		1.21589	0.077281		1.2549	0.015834	*
C_0095	Citrulline	Citrulline	9750	HMDB0000904	176.104	10.6141	0.000439238	0.000636068	0.000551836	0.00040381	0.000372422	0.000303028	0.000202272	0.000168807	0.000202703	0.00054238	9.8755e-05	0.000359753	5.15715e-05	0.000191261	1.94468e-05	0.663286	0.065296		0.352632	0.021968	*	0.531644	0.019444	*
A_0081	CMP	CMP	6131	HMDB0000095	322.047	9.48168	0.000405999	0.000607699	0.000540259	0.000652899	0.000711843	0.000736541	0.000715622	0.000543931	0.000573398	0.000517986	0.000102678	0.000700427	4.29734e-05	0.000610984	9.18091e-05	1.35221	0.074969		1.17954	0.3079		0.872301	0.22899
A_0091	CoA_divalent	CoA	87642		382.553	10.4553	0.000127434	0.000187074	0.000178006	0.000187296	0.000182691	0.000234005	0.000204056	0.000168538	0.000142318	0.000164171	3.2137e-05	0.00020133	2.83902e-05	0.000171637	3.09855e-05	1.22634	0.20883		1.04548	0.78649		0.852514	0.28866
P_0044	Coenzyme Q10	Coenzyme Q10	5281915	HMDB0001072	863.69	18.8614	9.49377e-05	0.000122282	0.000109608	0.000205584	0.000149591	0.000141547	9.23201e-05	0.000184582	0.000133364	0.000108943	1.36843e-05	0.000165574	3.48822e-05	0.000136755	4.62243e-05	1.51983	0.091743		1.2553	0.40927		0.825948	0.44072
C_0049	Creatine	Creatine	586	HMDB0000064	132.077	8.48378	N.D.	N.D.	N.D.	1.93366e-05	N.D.	N.D.	9.92996e-05	8.98883e-05	8.33242e-05	N.A.	N.A.	1.93366e-05	N.A.	9.08374e-05	8.02989e-06	1<	N.A.		1<	N.A.		4.69768	N.A.
C_0026	Creatinine	Creatinine	588	HMDB0000562	114.066	6.96	N.D.	N.D.	N.D.	N.D.	N.D.	N.D.	9.60537e-05	9.50436e-05	9.24485e-05	N.A.	N.A.	N.A.	N.A.	9.45153e-05	1.85978e-06	N.A.	N.A.		1<	N.A.		1<	N.A.
A_0108	CTP	CTP	6176	HMDB0000082	481.979	12.139	0.000200724	0.000193476	0.000216432	7.40362e-05	5.64048e-05	4.20246e-05	N.D.	7.08027e-05	5.57262e-05	0.000203544	1.1735e-05	5.74885e-05	1.60333e-05	6.32645e-05	1.06607e-05	0.282438	0.00036321	***	0.310815	0.00213	**	1.10047	0.66221
C_0035	Cys	Cys	594	HMDB0000574,HMDB0003417	122.028	10.8677	0.000581808	0.0010353	0.000989224	0.000549467	0.000626572	0.000360812	0.00051576	0.00033932	0.000567955	0.000868777	0.000249588	0.000512284	0.000136726	0.000474345	0.000119812	0.589661	0.11555		0.545992	0.09394		0.925942	0.73634
C_0096	Cys-Gly	Cys-Gly	439498	HMDB0000078	179.047	8.7769	N.D.	N.D.	N.D.	N.D.	7.15276e-05	N.D.	N.D.	N.D.	N.D.	N.A.	N.A.	7.15276e-05	N.A.	N.A.	N.A.	1<	N.A.		N.A.	N.A.		<1	N.A.
C_0122	Cystathionine	Cystathionine	834	HMDB0000099	223.076	9.4883	0.0561639	0.0727383	0.0647511	0.0516728	0.0556074	0.0494927	0.0211306	0.017504	0.0174593	0.0645511	0.008289	0.0522576	0.00309902	0.018698	0.00210682	0.809555	0.11057		0.289661	0.0076389	**	0.357804	0.00022772	***
C_0168	Cysteine glutathione disulfide	Cysteine glutathione disulfide	10455148	HMDB0000656	427.097	11.2006	0.000199684	0.000283868	0.000273706	0.0003579	0.000384029	0.000499287	0.000311139	0.000369282	0.000215526	0.000252419	4.59522e-05	0.000413739	7.52303e-05	0.000298649	7.76356e-05	1.63909	0.044085	*	1.18315	0.43558		0.721829	0.13903
A_0035	Cysteinesulfinic acid	Cysteinesulfinic acid	1549098	HMDB0000996	152.003	9.46468	8.07447e-05	0.000103847	0.000115852	8.09411e-05	6.38124e-05	5.93343e-05	3.46548e-05	N.D.	N.D.	0.000100148	1.78435e-05	6.80292e-05	1.14039e-05	3.46548e-05	N.A.	0.679288	0.068958		0.346037	N.A.		0.50941	N.A.
C_0131	Cystine	Cystine	595	HMDB0000192	241.032	10.5597	3.70298e-05	2.67512e-05	1.67556e-05	9.53047e-05	7.28609e-05	0.00012565	3.74563e-05	5.34523e-05	1.45506e-05	2.68455e-05	1.01375e-05	9.79386e-05	2.6493e-05	3.51531e-05	1.95529e-05	3.64823	0.030671	*	1.30946	0.56012		0.35893	0.033794	*
C_0133	Cytidine	Cytidine	6175	HMDB0000089	244.101	9.26191	0.000113765	0.000120744	0.000110929	0.000294491	0.000329364	0.000296829	0.000414966	0.000474326	0.000437965	0.000115146	5.05104e-06	0.000306895	1.9494e-05	0.000442419	2.993e-05	2.66527	0.0020774	**	3.84224	0.0022072	**	1.4416	0.0046403	**
C_0079	Daminozide Ala-Ala	Daminozide Ala-Ala	15331 5460362	HMDB0003459	161.093	8.84631	0.000302152	0.000389164	0.000338469	0.000444704	0.000627631	0.000645422	0.000382208	0.000432968	0.000389771	0.000343262	4.3704e-05	0.000572586	0.000111105	0.000401649	2.73854e-05	1.66807	0.055058		1.1701	0.13482		0.701465	0.10922
A_0045	Decanoic acid	Decanoic acid	2969	HMDB0000511	171.14	7.89321	4.53551e-05	3.89945e-05	5.33691e-05	5.88837e-05	4.00724e-05	4.85041e-05	3.83241e-05	4.70167e-05	3.63064e-05	4.59062e-05	7.20312e-06	4.91534e-05	9.42244e-06	4.05491e-05	5.69124e-06	1.07073	0.66168		0.883303	0.37214		0.82495	0.26133
N_0036	Deoxycholic acid	Deoxycholic acid	222528	HMDB0000626	391.289	11.8167	N.D.	N.D.	N.D.	N.D.	N.D.	N.D.	0.000120629	0.000130206	0.000138678	N.A.	N.A.	N.A.	N.A.	0.000129838	9.03011e-06	N.A.	N.A.		1<	N.A.		1<	N.A.
P_0021	Desmosterol 7-Dehydrocholesterol	Desmosterol 7-Dehydrocholesterol	439577 439423	HMDB0002719 HMDB0000032	367.339	15.677	N.D.	0.00017879	0.000155848	0.000444396	0.000436646	0.000362018	0.000839151	0.00119131	0.000874311	0.000167319	1.62221e-05	0.000414353	4.54895e-05	0.000968256	0.000193965	2.47643	0.0052474	**	5.78689	0.018149	*	2.33679	0.032865	*
C_0021	Diethanolamine	Diethanolamine	8113	HMDB0004437	106.087	7.28936	0.000359794	0.000140953	0.000275095	0.000160705	0.00038599	0.000210652	0.000192705	0.000442736	0.000470804	0.000258614	0.000110348	0.000252449	0.000118316	0.000368748	0.000153102	0.976162	0.95056		1.42587	0.37457		1.46069	0.36009
A_0042	Dihydroxyacetone phosphate	DHAP	668	HMDB0001473	168.992	12.4374	0.000247256	0.000318275	0.000346735	0.00021271	0.000127357	0.000250944	0.000154112	0.000177608	0.000128996	0.000304089	5.12341e-05	0.000197004	6.32729e-05	0.000153572	2.43108e-05	0.64785	0.087836		0.505024	0.0215	*	0.779539	0.35978
P_0033	Diosgenin	Diosgenin	99474		415.328	13.9077	0.000153042	0.000191683	0.000221744	0.000316827	0.000201193	0.00038948	0.000655017	0.0008833	0.000495285	0.000188823	3.44404e-05	0.0003025	9.49577e-05	0.000677867	0.000195014	1.60203	0.16375		3.58997	0.045379	*	2.24088	0.06038
A_0080	dTMP	dTMP	9700	HMDB0001227	321.053	9.45671	N.D.	N.D.	2.8573e-05	5.00607e-05	5.8279e-05	6.71097e-05	4.60705e-05	3.94274e-05	4.29673e-05	2.8573e-05	N.A.	5.84831e-05	8.52634e-06	4.28217e-05	3.32395e-06	2.0468	N.A.		1.49868	N.A.		0.732207	0.071086
C_0140	Dyphylline	Dyphylline	3182		255.109	21.8845	0.00155978	0.00189276	0.00199917	0.00194025	0.00207861	0.0020699	0.00177941	0.001798	0.00163694	0.00181724	0.000229226	0.00202959	7.74911e-05	0.00173812	8.81113e-05	1.11685	0.2452		0.956461	0.62155		0.856389	0.013072	*
N_0033	Erucic acid	Erucic acid	5281116	HMDB0002068	337.315	15.6007	4.22202e-05	5.16165e-05	9.37407e-05	8.11476e-05	6.52901e-05	8.06952e-05	2.05739e-05	4.41411e-05	0.000122815	6.25258e-05	2.74381e-05	7.5711e-05	9.02758e-06	6.25101e-05	5.35387e-05	1.21088	0.49904		0.999748	0.99967		0.825641	0.71265
P_0009	Estriol	Estriol	5756	HMDB0000153	306.208	8.23651	9.5664e-05	0.000162673	0.000133571	0.000216853	0.000203731	0.000154252	0.000169619	0.000245423	0.000287794	0.000130636	3.36009e-05	0.000191612	3.3013e-05	0.000234279	5.98705e-05	1.46676	0.088439		1.79337	0.075559		1.22267	0.35627
C_0002	Ethanolamine	Ethanolamine	700	HMDB0000149	62.0606	6.03948	0.00156186	0.00232753	0.00188379	0.00182385	0.00217053	0.00207948	0.00136978	0.00116731	0.00127539	0.00192439	0.000384449	0.00202462	0.000179736	0.00127082	0.000101313	1.05208	0.71144		0.660376	0.090044		0.627686	0.0068552	**
A_0030	Ethanolamine phosphate	EAP	1015	HMDB0000224	140.013	7.95647	0.00301533	0.00397885	0.00391992	0.00373317	0.00369657	0.00363809	0.00371398	0.00350163	0.00327133	0.00363803	0.000540079	0.00368927	4.79576e-05	0.00349565	0.000221382	1.01408	0.88482		0.960862	0.70451		0.947517	0.26662
N_0001	FA(14:3)	FA(14:3)			221.158	12.1833	0.00427018	0.005072	0.00630128	0.00964355	0.0126994	0.0089679	0.00517282	0.00409065	0.00801338	0.00521449	0.00102302	0.010437	0.00198826	0.00575895	0.00202598	2.00153	0.02737	*	1.10441	0.70607		0.551784	0.046209	*
N_0004	FA(15:0)	FA(15:0)			241.22	13.9288	0.00043705	0.000537487	0.000549098	0.000332807	0.000345105	0.000289326	N.D.	9.38895e-05	4.4508e-05	0.000507878	6.16129e-05	0.000322413	2.93063e-05	6.91988e-05	3.4918e-05	0.634822	0.020152	*	0.136251	0.0020515	**	0.214628	0.014869	*
N_0003	FA(15:1)	FA(15:1)			239.204	13.513	4.60936e-05	7.70954e-05	7.63033e-05	8.63055e-05	0.00011832	8.02593e-05	N.D.	N.D.	N.D.	6.64975e-05	1.76747e-05	9.49616e-05	2.04536e-05	N.A.	N.A.	1.42805	0.14375		<1	N.A.		<1	N.A.
N_0011	FA(17:1)-1	FA(17:1)			267.236	14.1445	0.00012382	0.000134968	0.000132071	0.000117013	9.9255e-05	0.000102544	N.D.	N.D.	N.D.	0.000130287	5.78442e-06	0.000106271	9.44745e-06	N.A.	N.A.	0.81567	0.027749	*	<1	N.A.		<1	N.A.
N_0010	FA(17:1)-2	FA(17:1)			267.236	14.2365	0.00191966	0.00221251	0.00229426	0.00148663	0.00150372	0.0012235	0.000235293	0.000319485	0.000263233	0.00214215	0.000196963	0.00140462	0.000157082	0.00027267	4.28822e-05	0.655706	0.0080972	**	0.127288	0.0025897	**	0.194124	0.0040021	**
N_0009	FA(17:2)	FA(17:2)			265.22	13.6815	3.16329e-05	5.57327e-05	4.41693e-05	5.02e-05	4.17669e-05	5.74838e-05	N.D.	N.D.	N.D.	4.3845e-05	1.20532e-05	4.98169e-05	7.86544e-06	N.A.	N.A.	1.1362	0.51807		<1	N.A.		<1	N.A.
N_0024	FA(19:0)-1	FA(19:0)			297.283	15.25	0.000247683	0.000245075	0.00023598	0.000448261	0.000508242	0.000406473	0.000113458	0.000149832	0.000114181	0.000242913	6.14393e-06	0.000454325	5.11549e-05	0.000125824	2.07949e-05	1.87032	0.017808	*	0.517979	0.006569	**	0.276946	0.0033093	**
N_0025	FA(19:0)-2	FA(19:0)			297.283	15.3303	0.000467177	0.000525797	0.000566933	0.000656078	0.000741069	0.000584209	0.000189052	0.000182628	0.000179705	0.000519969	5.01325e-05	0.000660452	7.85212e-05	0.000183795	4.78131e-06	1.27018	0.06999		0.353473	0.0069284	**	0.278287	0.0087331	**
N_0020	FA(19:1)-1	FA(19:1)			295.267	14.7883	0.000458526	0.000601657	0.000581431	0.00085316	0.000914941	0.000745763	0.000102936	0.000129163	8.29254e-05	0.000547205	7.74608e-05	0.000837955	8.56078e-05	0.000105008	2.31885e-05	1.53134	0.012309	*	0.1919	0.0062931	**	0.125315	0.0027252	**
N_0021	FA(19:1)-2	FA(19:1)			295.267	14.8871	0.00644407	0.0080127	0.00768769	0.00579669	0.00634991	0.00527085	0.000741329	0.000940655	0.000781533	0.00738149	0.00082793	0.00580582	0.00053959	0.000821173	0.000105409	0.786538	0.060089		0.111248	0.0047144	**	0.14144	0.002934	**
N_0019	FA(19:2)	FA(19:2)			293.251	14.3621	9.27037e-05	0.000112453	0.000114912	0.000189464	0.000215522	0.000174522	4.97928e-05	5.79637e-05	N.D.	0.00010669	1.21743e-05	0.000193169	2.07496e-05	5.38782e-05	5.77771e-06	1.81057	0.0066878	**	0.505	0.0080896	**	0.278917	0.0039563	**
A_0093	FAD_divalent	FAD	643975		391.574	7.81718	3.90776e-05	5.09672e-05	4.68006e-05	5.49517e-05	5.21209e-05	4.36907e-05	N.D.	3.41519e-05	N.D.	4.56151e-05	6.03279e-06	5.02544e-05	5.85789e-06	3.41519e-05	N.A.	1.10171	0.39343		0.748697	N.A.		0.67958	N.A.
A_0105	FMN	FMN	643976	HMDB0001520	455.099	8.27769	2.39331e-05	3.10127e-05	3.14467e-05	5.20746e-05	4.89972e-05	5.41506e-05	7.49155e-05	6.82112e-05	6.58582e-05	2.87975e-05	4.21828e-06	5.17408e-05	2.59287e-06	6.96617e-05	4.69963e-06	1.79671	0.002758	**	2.41902	0.00038415	***	1.34636	0.0092692	**
A_0047	Formiminoglutamic acid	Formiminoglutamic acid	439233	HMDB0000854	173.058	8.10242	5.49284e-05	8.43079e-05	9.54896e-05	3.15517e-05	3.49852e-05	3.48971e-05	N.D.	2.98945e-05	3.41487e-05	7.82419e-05	2.09499e-05	3.38113e-05	1.95741e-06	3.20216e-05	3.00819e-06	0.432138	0.065561		0.409264	0.058261		0.947067	0.55201
A_0085	Fructose 1,6-diphosphate	F1,6P	172313	HMDB0001058	338.991	14.317	0.000106796	9.02943e-05	9.0399e-05	0.000100217	8.12157e-05	0.000114688	0.000184384	0.000176868	0.000144288	9.58299e-05	9.49746e-06	9.87071e-05	1.67873e-05	0.000168513	2.13138e-05	1.03002	0.81203		1.75846	0.015361	*	1.7072	0.012627	*
A_0074	Fructose 6-phosphate	F6P	603	HMDB0000124	259.024	9.82765	0.000726467	0.000834681	0.00097961	0.000788888	0.000807873	0.000776344	0.000807253	0.000781236	0.00061599	0.000846919	0.000127014	0.000791035	1.58742e-05	0.000734826	0.000103734	0.934014	0.52638		0.867646	0.30441		0.928943	0.44771
A_0013	Fumaric acid	Fumaric acid	444972	HMDB0000134	115.005	24.3697	0.000598013	0.00072277	0.000656604	0.000657694	0.000711575	0.000742557	0.000922735	0.000709693	0.00074264	0.000659129	6.24167e-05	0.000703942	4.29435e-05	0.000791689	0.000114678	1.06799	0.37032		1.20111	0.17424		1.12465	0.31651
C_0015	GABA	GABA	119	HMDB0000112	104.071	7.33264	0.000931295	0.00108946	0.00124211	0.00120542	0.000832724	0.00129266	0.00123815	0.00162334	0.00151881	0.00108762	0.000155414	0.00111027	0.000244286	0.0014601	0.000199193	1.02082	0.89988		1.34247	0.066686		1.31509	0.12981
A_0103	GDP	GDP	8977	HMDB0001201	442.02	10.4888	0.00358094	0.00514153	0.00474303	0.00196934	0.00200094	0.00189777	0.00147833	0.00132609	0.00124662	0.0044885	0.000810836	0.00195602	5.28605e-05	0.00135035	0.000117748	0.435784	0.032049	*	0.300846	0.019758	*	0.690355	0.0051561	**
C_0067	Gln	Gln	738	HMDB0000641,HMDB0003423	147.077	10.3147	0.0467385	0.0630283	0.0574041	0.0422187	0.0483986	0.0452438	0.0589093	0.056977	0.0526396	0.0557236	0.00827387	0.045287	0.00309021	0.0561753	0.0032108	0.812708	0.14922		1.00811	0.93612		1.24043	0.01339	*
C_0071	Glu	Glu	611	HMDB0000148,HMDB0003339	148.062	10.4743	0.0817673	0.111479	0.0932268	0.103395	0.108891	0.102182	0.141856	0.131643	0.131164	0.0954909	0.0149845	0.104822	0.00357483	0.134888	0.0060395	1.09772	0.39445		1.41257	0.031289	*	1.28682	0.0038381	**
C_0097	Gluconolactone	1,5-Gluconolactone	7027	HMDB0000150	179.055	22.6592	0.000128234	0.000171775	0.000179662	0.000306438	0.000268777	0.000278019	0.000483002	0.000443511	0.000411637	0.00015989	2.76976e-05	0.000284411	1.9627e-05	0.00044605	3.57502e-05	1.77879	0.0044456	**	2.78973	0.0005416	***	1.56833	0.0056617	**
C_0142	Glucosamine 6-sulfuric acid	Glucosamine 6-sulfuric acid	72361	HMDB0000592	260.045	22.2438	N.D.	2.7987e-05	2.77968e-05	2.83349e-05	2.67444e-05	2.09833e-05	N.D.	N.D.	N.D.	2.78919e-05	1.34481e-07	2.53542e-05	3.86797e-06	N.A.	N.A.	0.909017	0.37361		<1	N.A.		<1	N.A.
A_0073	Glucose 1-phosphate	G1P	65533	HMDB0001586	259.024	10.0075	0.000169258	0.000222327	0.000246072	0.000313503	0.000319508	0.000333327	0.000257261	0.000245079	0.000209864	0.000212552	3.9329e-05	0.000322113	1.01655e-05	0.000237401	2.46134e-05	1.51545	0.033562	*	1.11691	0.41531		0.737014	0.015987	*
A_0072	Glucose 6-phosphate	G6P	5958	HMDB0001401	259.024	9.72972	0.00390572	0.00513455	0.00529339	0.00416079	0.0039627	0.00413461	0.00370959	0.00319667	0.00328587	0.00477789	0.000759482	0.00408603	0.000107607	0.00339738	0.000274038	0.855197	0.25395		0.711063	0.0741		0.831461	0.035256	*
A_0061	Glucuronic acid-1 Galacturonic acid-1	Glucuronic acid Galacturonic acid	94715 439215	HMDB0000127 HMDB0002545	193.036	8.20943	5.29666e-05	6.89263e-05	9.05632e-05	0.000133016	0.000129856	0.000107931	7.26732e-05	5.93262e-05	5.55385e-05	7.08187e-05	1.88696e-05	0.000123601	1.36622e-05	6.25126e-05	9.00078e-06	1.74531	0.020515	*	0.882714	0.54292		0.505762	0.0047829	**
A_0062	Glucuronic acid-2 Galacturonic acid-2	Glucuronic acid Galacturonic acid	94715 439215	HMDB0000127 HMDB0002545	193.037	8.04328	0.000113309	0.000148994	0.000148859	0.000243495	0.000232402	0.000232524	0.000294974	0.000254705	0.000245514	0.000137054	2.05635e-05	0.00023614	6.36947e-06	0.000265064	2.63068e-05	1.72297	0.009051	**	1.93401	0.0032552	**	1.12249	0.19197
A_0024	Glutaric acid	Glutaric acid	743	HMDB0000661	131.036	16.3821	0.000623515	0.00074738	0.000784443	0.000126782	9.45137e-05	0.000109597	3.37375e-05	4.23891e-05	2.87074e-05	0.000718446	8.42752e-05	0.000110298	1.61456e-05	3.49447e-05	6.92024e-06	0.153522	0.0050154	**	0.0486392	0.0047985	**	0.316821	0.0070763	**
C_0156	Glutathione (GSH)	GSH	124886	HMDB0000125	308.092	12.7662	0.0238212	0.0328262	0.0295007	0.0225331	0.0211591	0.0205131	0.0233366	0.022547	0.0213944	0.028716	0.00455349	0.0214018	0.00103163	0.022426	0.000976726	0.74529	0.102		0.780958	0.13356		1.04786	0.28004
C_0155	Glutathione (GSSG)_divalent	GSSG	65359		307.085	11.7253	0.00520234	0.00709132	0.00621157	0.00683177	0.00697692	0.00625201	0.00437021	0.00413405	0.00281465	0.00616841	0.000945226	0.0066869	0.000383552	0.00377297	0.000838284	1.08406	0.45138		0.61166	0.031028	*	0.564233	0.014286	*
C_0004	Gly	Gly	750	HMDB0000123	76.0396	7.93484	0.0205204	0.0281845	0.0249671	0.0186093	0.017451	0.0180447	0.0350211	0.0328429	0.0332342	0.0245573	0.00384847	0.018035	0.00057923	0.0336994	0.00116123	0.734405	0.095949		1.37227	0.044563	*	1.86855	0.0002738	***
C_0107	Gly-Asp	Gly-Asp	97363		191.068	9.44995	4.26454e-05	6.50243e-05	5.73369e-05	5.3798e-05	4.18029e-05	4.25365e-05	0.000290681	0.000280634	0.000316254	5.50022e-05	1.13706e-05	4.60458e-05	6.72361e-06	0.000295857	1.83652e-05	0.837162	0.31915		5.37899	0.00015323	***	6.42527	0.00058478	***
C_0052	Gly-Gly	Gly-Gly	11163	HMDB0011733	133.061	7.99667	4.48586e-05	6.28798e-05	5.05572e-05	8.61916e-05	0.000101292	0.000116744	0.000147818	0.000146325	0.000126011	5.27652e-05	9.21126e-06	0.000101409	1.52765e-05	0.000140051	1.2182e-05	1.92189	0.014624	*	2.65424	0.00082899	***	1.38106	0.02875	*
A_0012	Glyceric acid	Glyceric acid	439194	HMDB0000139,HMDB0006372	105.02	10.237	6.69341e-05	7.78227e-05	7.94788e-05	7.1255e-05	8.30007e-05	9.54346e-05	0.000111201	8.45005e-05	7.1018e-05	7.47452e-05	6.8151e-06	8.32301e-05	1.20914e-05	8.89065e-05	2.04507e-05	1.11352	0.36394		1.18946	0.35455		1.0682	0.70483
C_0011	Glycerol	Glycerol	753	HMDB0000131	93.0552	21.8412	0.051678	0.0599855	0.0768298	0.074891	0.0663889	0.083892	0.0854777	0.102272	0.0952636	0.0628311	0.0128151	0.0750573	0.00875273	0.0943377	0.00843529	1.19459	0.25284		1.50145	0.030076	*	1.25688	0.051599
A_0044	Glycerol 3-phosphate	G3P	439162	HMDB0000126	171.008	11.9325	0.00506039	0.00726703	0.00757061	0.00532686	0.00401429	0.00518568	0.00503453	0.00503079	0.00435508	0.00663268	0.00137007	0.00484228	0.000720526	0.0048068	0.000391201	0.730064	0.13805		0.724715	0.13872		0.992673	0.94485
C_0141	Glycerophosphocholine	GPCho	439285	HMDB0000086	258.111	21.3885	0.0075673	0.0105843	0.00964588	0.0108739	0.00811783	0.0100491	0.0122845	0.0123209	0.0101848	0.00926584	0.00154401	0.00968026	0.00141456	0.0115968	0.00122289	1.04473	0.74914		1.25156	0.11338		1.19798	0.15201
N_0038	Glycochenodeoxycholic acid	Glycochenodeoxycholic acid	12544	HMDB0000637	448.309	10.9797	N.D.	N.D.	N.D.	N.D.	N.D.	N.D.	7.52588e-05	5.18348e-05	5.78269e-05	N.A.	N.A.	N.A.	N.A.	6.16402e-05	1.21687e-05	N.A.	N.A.		1<	N.A.		1<	N.A.
N_0040	Glycocholic acid	Glycocholic acid	10140	HMDB0000138	464.306	10.1784	4.15316e-05	5.05875e-05	4.84989e-05	0.000160616	0.000154925	0.000130442	0.0011764	0.0012443	0.00130579	4.68727e-05	4.7419e-06	0.000148661	1.60327e-05	0.00124216	6.47235e-05	3.17159	0.0049768	**	26.5008	0.00092377	***	8.35568	0.00064596	***
N_0039	Glycodeoxycholic acid	Glycodeoxycholic acid	3035026	HMDB0000631	448.31	11.1945	N.D.	N.D.	N.D.	N.D.	N.D.	N.D.	0.000248428	0.000269867	0.000293284	N.A.	N.A.	N.A.	N.A.	0.000270526	2.24355e-05	N.A.	N.A.		1<	N.A.		1<	N.A.
A_0089	GMP	GMP	6804	HMDB0001397	362.052	9.07	0.00179043	0.00276104	0.00252978	0.00161825	0.00170616	0.0017729	0.00148863	0.00118662	0.00115149	0.00236042	0.000506986	0.0016991	7.7568e-05	0.00127558	0.000185342	0.719831	0.14945		0.540403	0.052173		0.750737	0.042692	*
A_0113	GTP	GTP	6830	HMDB0001273	521.987	11.2962	0.00365925	0.00464167	0.00468753	0.00146682	0.00127616	0.00118965	0.000974819	0.00103779	0.000928488	0.00432948	0.000580892	0.00131087	0.000141809	0.000980366	5.48626e-05	0.302778	0.0089822	**	0.22644	0.0093952	**	0.747872	0.0422	*
C_0075	Guanine	Guanine	764	HMDB0000132	152.059	7.92124	0.000162026	0.000197254	0.000170074	0.000102427	6.89394e-05	7.96936e-05	0.00317579	0.00350014	0.00314554	0.000176451	1.84593e-05	8.36866e-05	1.7097e-05	0.00327382	0.000196577	0.474276	0.003148	**	18.5537	0.0012313	**	39.1201	0.0011738	**
C_0149	Guanosine	Guanosine	6802	HMDB0000133	284.1	12.0632	0.0064169	0.00850582	0.00847438	0.00950512	0.00970779	0.00918115	0.00462437	0.00527186	0.00485616	0.00779903	0.00119707	0.00946469	0.000265637	0.00491746	0.000328066	1.21357	0.13159		0.630522	0.0447	*	0.519559	6.6192e-05	***
C_0099	Harman	Harman	5281404		183.093	8.16354	7.85852e-05	0.000104424	9.67238e-05	N.D.	5.57241e-05	N.D.	N.D.	N.D.	N.D.	9.32444e-05	1.32662e-05	5.57241e-05	N.A.	N.A.	N.A.	0.597613	N.A.		<1	N.A.		<1	N.A.
N_0032	Heneicosanoic acid 19-Methylarachidic acid	Heneicosanoic acid 19-Methylarachidic acid	16898 3632876	HMDB0002345	325.315	15.8402	0.000356785	0.000394656	0.000346443	0.000546622	0.000646565	0.000494524	0.000158358	0.000191495	0.000171339	0.000365961	2.53827e-05	0.00056257	7.72653e-05	0.000173731	1.66975e-05	1.53724	0.037204	*	0.474725	0.0008323	***	0.308816	0.010238	*
N_0013	Heptadecanoic acid-1 FA(17:0)-1	Heptadecanoic acid FA(17:0)	10465	HMDB0002259	269.251	14.6365	0.00343507	0.00368078	0.00396332	0.00487072	0.00437109	0.0037681	0.000803252	0.000894819	0.000733411	0.00369306	0.000264339	0.00433664	0.000552115	0.000810494	8.09472e-05	1.17427	0.17026		0.219464	0.0013521	**	0.186895	0.0070999	**
N_0012	Heptadecanoic acid-2 FA(17:0)-2	Heptadecanoic acid FA(17:0)	10465	HMDB0002259	269.251	14.7229	0.00249056	0.00195822	0.00256857	0.00274427	0.00212366	0.00153332	0.000756609	0.000426089	0.000348969	0.00233912	0.000332169	0.00213375	0.000605537	0.000510556	0.000216549	0.912201	0.64097		0.218268	0.0024496	**	0.239277	0.031847	*
A_0022	Heptanoic acid	Heptanoic acid	8094	HMDB0000666	129.092	8.52442	2.83273e-05	3.04307e-05	3.52236e-05	4.25804e-05	N.D.	3.23978e-05	3.59798e-05	3.7021e-05	N.D.	3.13272e-05	3.53445e-06	3.74891e-05	7.20016e-06	3.65004e-05	7.36238e-07	1.19669	0.42418		1.16514	0.11944		0.973628	0.87802
A_0015	Hexanoic acid	Hexanoic acid	8892	HMDB0000535	115.077	8.84063	5.89303e-05	7.19195e-05	6.66703e-05	9.36001e-05	5.37273e-05	7.8125e-05	6.71692e-05	7.63558e-05	5.13169e-05	6.584e-05	6.53427e-06	7.51508e-05	2.01021e-05	6.49473e-05	1.26665e-05	1.14142	0.51294		0.986441	0.92047		0.864226	0.50544
C_0078	His	His	773	HMDB0000177	156.078	6.94688	0.0148486	0.020316	0.017591	0.0139705	0.0138756	0.013026	0.00851496	0.00768442	0.00656039	0.0175852	0.00273371	0.0136241	0.000520094	0.00758659	0.000980951	0.774746	0.12415		0.431419	0.015402	*	0.556852	0.0023954	**
C_0150	His-Glu	His-Glu	7010583		285.12	7.2183	6.70566e-06	1.82097e-05	2.62794e-05	1.30187e-05	1.78427e-05	2.09833e-05	1.43931e-05	N.D.	1.20183e-05	1.70649e-05	9.83698e-06	1.72816e-05	4.01181e-06	1.32057e-05	1.67923e-06	1.01269	0.97432		0.77385	0.56966		0.76415	0.22161
C_0106	Homocitrulline	Homocitrulline	65072	HMDB0000679	190.12	10.728	3.54443e-05	4.63057e-05	6.00488e-05	5.38362e-05	4.4744e-05	4.31421e-05	6.49185e-05	8.37639e-05	7.13059e-05	4.72663e-05	1.23304e-05	4.72408e-05	5.76771e-06	7.33294e-05	9.58431e-06	0.999461	0.99763		1.55141	0.047816	*	1.55225	0.023025	*
C_0057	Homocysteine	Homocysteine	778	HMDB0000742	136.044	10.0448	1.95224e-05	3.711e-05	4.20665e-05	N.D.	N.D.	N.D.	N.D.	N.D.	N.D.	3.28996e-05	1.18471e-05	N.A.	N.A.	N.A.	N.A.	<1	N.A.		<1	N.A.		N.A.	N.A.
A_0039	Homocysteinesulfinic acid	Homocysteinesulfinic acid	161712	HMDB0006462	166.019	8.71017	5.40652e-05	5.59558e-05	5.8706e-05	3.30861e-05	4.65875e-05	3.06391e-05	N.D.	N.D.	N.D.	5.62423e-05	2.33361e-06	3.67709e-05	8.58902e-06	N.A.	N.A.	0.653794	0.050715		<1	N.A.		<1	N.A.
C_0032	Homoserine	Homoserine	12647	HMDB0000719	120.065	9.66073	7.45882e-05	N.D.	0.000100695	3.40018e-05	N.D.	N.D.	N.D.	3.14745e-05	N.D.	8.76415e-05	1.84602e-05	3.40018e-05	N.A.	3.14745e-05	N.A.	0.387965	N.A.		0.359128	N.A.		0.925669	N.A.
A_0050	Homovanillic acid	HVA	1738	HMDB0000118	181.052	8.21211	0.000129709	0.000198215	0.000181783	4.64165e-05	3.65025e-05	4.49867e-05	N.D.	N.D.	N.D.	0.000169903	3.57647e-05	4.26352e-05	5.359e-06	N.A.	N.A.	0.250939	0.023268	*	<1	N.A.		<1	N.A.
C_0048	Hydroxyproline	Hydroxyproline	5810	HMDB0000725	132.066	11.5929	0.00138312	0.00248677	0.00229771	0.00110648	0.00110719	0.00106441	0.00267242	0.00270963	0.00238509	0.00205587	0.000590235	0.00109269	2.44947e-05	0.00258905	0.00017761	0.5315	0.10545		1.25935	0.25424		2.36942	0.0040768	**
C_0022	Hypotaurine	Hypotaurine	107812	HMDB0000965	110.028	17.7721	0.000644174	0.000966641	0.000868965	0.000309233	0.00025764	0.000296188	0.000152986	0.000155706	0.000128142	0.000826593	0.000165357	0.000287687	2.68262e-05	0.000145611	1.51898e-05	0.34804	0.027376	*	0.176158	0.018402	*	0.506143	0.0033784	**
C_0059	Hypoxanthine	Hypoxanthine	790	HMDB0000157	137.046	10.6673	7.46212e-05	0.000140989	0.000108314	0.000241574	0.000258072	0.000338012	0.000641881	0.000611581	0.000528524	0.000107975	3.31852e-05	0.000279219	5.158e-05	0.000593996	5.86892e-05	2.58597	0.012442	*	5.50125	0.00085465	***	2.12734	0.0023567	**
C_0050	Ile	Ile	791	HMDB0000172	132.103	9.79013	0.0361471	0.0500272	0.0419455	0.0141612	0.0146371	0.0135763	0.01901	0.0190763	0.0170206	0.0427066	0.00697131	0.0141249	0.000531316	0.018369	0.0011682	0.330742	0.018778	*	0.43012	0.023691	*	1.30047	0.012797	*
C_0162	Ile-Pro-Pro	Ile-Pro-Pro			326.206	10.5077	3.89127e-05	5.67009e-05	5.12352e-05	N.D.	N.D.	3.72284e-05	3.59187e-05	3.10481e-05	3.02266e-05	4.89496e-05	9.11169e-06	3.72284e-05	N.A.	3.23978e-05	3.07672e-06	0.760545	N.A.		0.66186	0.075389		0.870245	N.A.
A_0088	IMP	IMP	8582	HMDB0000175	347.042	9.45568	0.000118096	0.000131617	0.00014697	0.000113739	8.0234e-05	0.000111263	0.000129038	0.000149472	0.00010648	0.000132228	1.44468e-05	0.000101746	1.86707e-05	0.00012833	2.15049e-05	0.769473	0.093207		0.970525	0.80902		1.26129	0.18262
C_0146	Inosine	Inosine	6021	HMDB0000195	269.089	19.1709	0.000878575	0.000663509	0.00135278	0.00350629	0.0044969	0.00569633	0.00232336	0.00139333	0.00143255	0.000964954	0.000352659	0.00456651	0.00109668	0.00171641	0.000525995	4.73236	0.021262	*	1.77875	0.11907		0.375869	0.02923	*
A_0005	Isobutyric acid Butyric acid	Isobutyric acid Butyric acid	6590 264	HMDB0001873 HMDB0000039	87.046	9.75952	0.000343067	0.000511002	0.000508238	8.33386e-05	6.63113e-05	7.83101e-05	5.07591e-05	6.74708e-05	4.16539e-05	0.000454102	9.61694e-05	7.59867e-05	8.74819e-06	5.32946e-05	1.30939e-05	0.167334	0.020177	*	0.117363	0.017203	*	0.701368	0.07623
C_0125	Isobutyrylcarnitine	Isobutyrylcarnitine	168379	HMDB0000736	232.155	9.0743	0.000271299	0.000372372	0.000323812	6.77739e-05	7.52138e-05	7.81617e-05	6.5132e-05	N.D.	N.D.	0.000322494	5.05495e-05	7.37165e-05	5.35332e-06	6.5132e-05	N.A.	0.228582	0.012746	*	0.201963	N.A.		0.883548	N.A.
C_0135	Isovalerylcarnitine	Isovalerylcarnitine	6426851	HMDB0000688	246.17	9.34972	0.000220395	0.000343949	0.000330269	0.000150558	0.000153133	0.000135483	0.000232383	0.000199971	0.000205597	0.000298204	6.77309e-05	0.000146391	9.53444e-06	0.00021265	1.73185e-05	0.490909	0.057788		0.713103	0.15329		1.45262	0.0091998	**
C_0116	Kynurenine	Kynurenine	846	HMDB0000684	209.094	9.45982	0.00112929	0.00144438	0.00122923	0.000132676	0.000138859	0.000126897	4.73649e-05	5.26383e-05	5.88053e-05	0.00126763	0.000161017	0.000132811	5.98221e-06	5.29362e-05	5.72602e-06	0.104771	0.0065851	**	0.0417598	0.0057571	**	0.398583	7.6222e-05	***
A_0006	Lactic acid	Lactic acid	612	HMDB0000190,HMDB0001311	89.0254	10.6091	0.0235296	0.030336	0.0294986	0.0193441	0.0171162	0.0193439	0.00924427	0.0082729	0.00656959	0.0277881	0.00371165	0.0186014	0.00128622	0.00802892	0.00135393	0.669401	0.038661	*	0.288934	0.0061117	**	0.431631	0.00061423	***
A_0065	Lauric acid	Lauric acid	3893	HMDB0000638	199.172	7.61056	0.000326824	0.000335153	0.000351333	0.000469151	0.0003893	0.000375444	0.000271836	0.000293484	0.000239604	0.00033777	1.24622e-05	0.000411299	5.05787e-05	0.000268308	2.71129e-05	1.21769	0.12084		0.794352	0.031008	*	0.652344	0.021984	*
C_0051	Leu	Leu	857	HMDB0000687	132.103	9.89157	0.0616601	0.0864369	0.0753629	0.0217129	0.0239558	0.0240794	0.0387958	0.034932	0.0365068	0.0744866	0.0124116	0.0232494	0.00133205	0.0367449	0.00194282	0.312128	0.018073	*	0.493308	0.031617	*	1.58047	0.0010434	**
N_0016	Linoleic acid	Linoleic acid	5280450	HMDB0000673	279.236	14.0155	0.0012756	0.00169165	0.00167546	0.00223141	0.00247568	0.00217016	0.000510728	0.000609891	0.000595403	0.00154757	0.000235671	0.00229242	0.000161641	0.000572007	5.35615e-05	1.4813	0.014129	*	0.369616	0.015206	*	0.249521	0.0012784	**
N_0015	Linolenic acid	Linolenic acid	5280934	HMDB0001388	277.22	13.5982	0.000386223	0.000514066	0.000534997	0.000463795	0.000459494	0.000441344	8.14913e-05	0.000110842	7.18152e-05	0.000478428	8.05356e-05	0.000454878	1.1916e-05	8.80494e-05	2.0323e-05	0.950775	0.66421		0.184039	0.010267	*	0.193567	6.4948e-05	***
P_0013	Linoleyl ethanolamide	Linoleyl ethanolamide	5283446	HMDB0012252	324.292	13.1667	0.000200459	0.000322929	0.000287266	0.000805288	0.000656168	0.00105025	0.000367593	0.000680656	0.000749184	0.000270218	6.299e-05	0.000837235	0.000198973	0.000599144	0.000203436	3.09837	0.029461	*	2.21726	0.096499		0.715622	0.22091
C_0068	Lys	Lys	866	HMDB0000182,HMDB0003405	147.114	6.53519	0.0391631	0.0552742	0.0483349	0.0437438	0.0458648	0.0395173	0.0294544	0.0273145	0.0273156	0.0475908	0.00808131	0.043042	0.00323137	0.0280282	0.00123514	0.904418	0.44064		0.588941	0.049519	*	0.651182	0.008135	**
A_0027	Malic acid	Malic acid	525	HMDB0000156,HMDB0000744	133.015	20.685	0.00734384	0.00983883	0.00950815	0.00963477	0.00997936	0.0113507	0.0127866	0.0100369	0.0104502	0.00889694	0.00135515	0.0103216	0.000907724	0.0110912	0.00148273	1.16013	0.21484		1.24663	0.13201		1.07456	0.49417
C_0072	Met	Met	876	HMDB0000696	150.059	10.2838	0.00375894	0.00520928	0.0048206	0.00244174	0.00219034	0.00313887	0.00401636	0.003616	0.00366269	0.00459627	0.000750743	0.00259031	0.00049141	0.00376502	0.00021892	0.563568	0.02368	*	0.819145	0.18832		1.4535	0.03731	*
C_0085	Methionine sulfoxide	Methionine sulfoxide	158980	HMDB0002005	166.053	11.3343	0.000177023	0.000203723	0.000194416	9.25095e-05	0.000141173	9.45137e-05	0.000553046	0.000668677	0.000596373	0.000191721	1.35527e-05	0.000109399	2.75355e-05	0.000606032	5.84179e-05	0.570614	0.020022	*	3.16101	0.0046889	**	5.53966	0.0011885	**
C_0006	Morpholine	Morpholine	8083	HMDB0031581	88.0764	6.3102	9.20956e-05	0.000103261	0.000107862	0.000122031	8.54096e-05	9.4585e-05	0.000123687	0.000126479	0.000128946	0.000101073	8.10773e-06	0.000100675	1.90554e-05	0.000126371	2.63105e-06	0.996067	0.97578		1.25029	0.023751	*	1.25523	0.14213
A_0071	myo-Inositol 2-phosphate	Myoinositol 2-phosphate	160886		259.023	10.4927	5.19466e-05	8.28113e-05	6.86408e-05	5.72533e-05	7.55039e-05	5.62796e-05	6.12575e-05	N.D.	4.05281e-05	6.77996e-05	1.54496e-05	6.30123e-05	1.0829e-05	5.08928e-05	1.46579e-05	0.92939	0.68549		0.750636	0.32444		0.807665	0.43506
N_0002	Myristic acid	Myristic acid	11005	HMDB0000806	227.204	13.6476	0.000364187	0.000156496	0.000520777	0.000589025	0.000170998	0.000160137	0.000240386	0.000112341	0.000159827	0.000347153	0.000182737	0.00030672	0.000244544	0.000170851	6.47302e-05	0.883529	0.83066		0.49215	0.23111		0.557028	0.43992
A_0023	N-Acetylalanine	N-Acetylalanine	88064	HMDB0000766	130.052	8.80713	4.15102e-05	6.45197e-05	3.77689e-05	3.40451e-05	2.374e-05	3.17498e-05	2.02833e-05	2.23977e-05	2.75817e-05	4.79329e-05	1.44858e-05	2.9845e-05	5.41021e-06	2.34209e-05	3.75523e-06	0.622641	0.15191		0.488618	0.091063		0.784751	0.17506
C_0121	N-Acetylgalactosamine N-Acetylmannosamine N-Acetylglucosamine	N-Acetylgalactosamine ManNAc GlcNAc	35717 439281 439174	HMDB0000853 HMDB0001129 HMDB0000215	222.098	21.843	0.000541904	0.000686481	0.00181351	0.000905988	0.000912016	0.0011528	0.00200995	0.00298876	0.00257031	0.00101396	0.000696188	0.000990267	0.000140787	0.00252301	0.000491113	0.976629	0.95882		2.48826	0.043041	*	2.5478	0.02526	*
A_0079	N-Acetylglucosamine 1-phosphate	GlcNAc-P	440272	HMDB0001367	300.051	9.452	3.00537e-05	3.18441e-05	8.24347e-05	0.00028713	0.00031808	0.000417654	0.000215573	0.000104677	0.000126744	4.81108e-05	2.97388e-05	0.000340955	6.82024e-05	0.000148998	5.8702e-05	7.08686	0.0086266	**	3.09698	0.077645		0.437003	0.021754	*
A_0078	N-Acetylglucosamine 6-phosphate	NAcGlcNP	440996	HMDB0001062	300.051	9.08487	0.000104364	0.00015814	0.000134901	0.000135509	0.000135122	0.00015949	0.000215166	0.000161504	0.00018172	0.000132468	2.69703e-05	0.000143373	1.39584e-05	0.00018613	2.71011e-05	1.08233	0.57802		1.40509	0.07191		1.29822	0.093636
C_0109	N-Acetylhistidine	N-Acetylhistidine	75619		198.089	9.3794	0.0320725	0.0437608	0.0391571	0.0502301	0.0487697	0.046831	0.0295231	0.0315869	0.0280125	0.0383301	0.00588789	0.0486103	0.00170517	0.0297075	0.00179433	1.2682	0.084213		0.775043	0.11642		0.611137	0.00019178	***
C_0103	N-Acetyllysine	N-Acetyllysine	92907	HMDB0000446	189.124	9.35839	0.00130846	0.00155011	0.00156298	0.00125259	0.00122483	0.00129747	0.00145247	0.00127398	0.00119122	0.00147385	0.000143375	0.0012583	3.66541e-05	0.00130589	0.000133514	0.853747	0.11338		0.886037	0.21208		1.03782	0.60498
A_0056	N-Acetylmethionine	N-Acetylmethionine	448580	HMDB0011745	190.056	8.0599	4.1981e-05	6.22748e-05	6.11692e-05	N.D.	N.D.	N.D.	N.D.	N.D.	N.D.	5.51416e-05	1.14109e-05	N.A.	N.A.	N.A.	N.A.	<1	N.A.		<1	N.A.		N.A.	N.A.
C_0093	N-Acetylornithine	N-AcOrn	439232	HMDB0003357	175.109	9.1246	0.000395007	0.000555741	0.000498793	0.000510947	0.000597789	0.000632633	0.000599343	0.000469869	0.000423615	0.00048318	8.14966e-05	0.000580456	6.26673e-05	0.000497609	9.10889e-05	1.20132	0.18125		1.02986	0.84809		0.857272	0.2723
C_0045	N-Acetylputrescine	N-Acetylputrescine	122356	HMDB0002064	131.119	8.06962	0.000984941	0.0014426	0.00125554	0.00488152	0.00544076	0.00434549	0.00231541	0.00184393	0.00210493	0.00122769	0.000230097	0.00488926	0.000547676	0.00208809	0.000236191	3.98248	0.002831	**	1.70083	0.01068	*	0.427077	0.0055229	**
C_0070	N-Acetylserine	N-Acetylserine	65249	HMDB0002931	148.061	22.9373	0.000460808	0.00068052	0.000596162	0.000612684	0.000593789	0.000590346	0.000261126	0.000250168	0.000266774	0.000579163	0.000110838	0.000598939	1.2027e-05	0.000259356	8.44353e-06	1.03415	0.78711		0.447811	0.037109	*	0.433025	6.9427e-06	***
A_0049	N-Carbamoylaspartic acid	Carbamoyl-Asp	93072	HMDB0000828	175.037	15.1477	8.72576e-05	0.000115986	0.000102879	N.D.	N.D.	N.D.	N.D.	N.D.	N.D.	0.000102041	1.43824e-05	N.A.	N.A.	N.A.	N.A.	<1	N.A.		<1	N.A.		N.A.	N.A.
C_0014	N-Methylalanine	N-Methylalanine	5288725		104.071	9.84612	6.44471e-05	7.09124e-05	8.25187e-05	7.72317e-05	N.D.	6.29141e-05	N.D.	N.D.	N.D.	7.26261e-05	9.15688e-06	7.00729e-05	1.0124e-05	N.A.	N.A.	0.964845	0.80027		<1	N.A.		<1	N.A.
C_0081	N-Methylglutamic acid	N-Methylglutamic acid	439377		162.076	12.3831	3.05554e-05	5.8809e-05	4.16468e-05	N.D.	N.D.	N.D.	N.D.	N.D.	N.D.	4.36704e-05	1.42351e-05	N.A.	N.A.	N.A.	N.A.	<1	N.A.		<1	N.A.		N.A.	N.A.
C_0101	N1-Acetylspermidine	N1-Acetylspermidine	496	HMDB0001276	188.177	6.02714	0.00223847	0.0028028	0.00245706	0.00259459	0.00275828	0.00251204	0.00239823	0.00211743	0.00224553	0.00249945	0.000284544	0.00262164	0.000125329	0.00225373	0.000140575	1.04889	0.54897		0.901692	0.27466		0.859665	0.028254	*
C_0092	N5-Ethylglutamine	N5-Ethylglutamine	439378		175.109	10.9271	0.001473	0.00186226	0.00174045	0.00146281	0.00153988	0.00171888	0.00156137	0.00186614	0.00140498	0.0016919	0.000199119	0.00157386	0.000131375	0.00161083	0.000234527	0.930229	0.44662		0.952082	0.67236		1.02349	0.8264
C_0104	N6-Acetyllysine	N6-Acetyllysine	92832	HMDB0000206	189.125	10.9915	0.00124934	0.00172349	0.00159146	0.000384167	0.000375128	0.000430709	0.000181217	0.000131169	0.000151093	0.00152143	0.000244711	0.000396668	2.98248e-05	0.000154493	2.51962e-05	0.260721	0.014365	*	0.101545	0.0099185	**	0.389477	0.00049156	***
C_0080	N6-Methyllysine	N6-Methyllysine	164795	HMDB0002038	161.129	6.73669	0.000121528	0.000157781	0.000155514	7.93376e-05	0.000108546	0.000102244	0.00010404	6.77554e-05	7.47627e-05	0.000144941	2.03079e-05	9.67094e-05	1.53708e-05	8.21862e-05	1.92479e-05	0.667234	0.033865	*	0.567032	0.017867	*	0.849826	0.3675
C_0102	N8-Acetylspermidine	N8-Acetylspermidine	123689	HMDB0002189	188.177	6.10378	0.00030747	0.0003896	0.000417436	0.000331824	0.000434969	0.000216459	0.000223712	0.000253036	0.000251299	0.000371502	5.71736e-05	0.000327751	0.000109312	0.000242683	1.64515e-05	0.882231	0.58223		0.653247	0.050535		0.740448	0.30925
A_0117	NAD+	NAD+	5893	HMDB0000902	662.104	6.5531	0.000375475	0.000394435	0.000427117	0.000253564	0.000195186	0.000177818	0.000220364	0.000269976	0.000213898	0.000399009	2.61231e-05	0.000208856	3.96805e-05	0.000234746	3.06807e-05	0.523437	0.0038194	**	0.588323	0.0023309	**	1.12396	0.42481
A_0118	NADP+	NADP+	5886	HMDB0000217	742.069	9.28454	3.88422e-05	7.30835e-05	8.53084e-05	4.5841e-05	4.33746e-05	3.99881e-05	5.15745e-05	6.88591e-05	4.77519e-05	6.57447e-05	2.40867e-05	4.30679e-05	2.93847e-06	5.60618e-05	1.12464e-05	0.655078	0.24338		0.85272	0.57532		1.30171	0.17701
A_0090	NADPH_divalent	NADPH	5884		371.542	11.1211	6.19906e-05	9.05437e-05	5.05774e-05	N.D.	N.D.	N.D.	N.D.	N.D.	N.D.	6.77039e-05	2.05866e-05	N.A.	N.A.	N.A.	N.A.	<1	N.A.		<1	N.A.		N.A.	N.A.
C_0037	Nicotinamide	Nicotinamide	936	HMDB0001406	123.056	7.04579	0.000199618	0.000299751	0.000336693	0.00036843	0.000307169	0.000299074	0.000230845	0.000183149	0.000156117	0.000278687	7.09239e-05	0.000324891	3.79226e-05	0.000190037	3.7837e-05	1.16579	0.39182		0.6819	0.1505		0.584926	0.012061	*
C_0039	Nicotinic acid	Nicotinic acid	938	HMDB0001488	124.04	9.58105	0.0024988	0.00364939	0.00299728	0.00432153	0.00500442	0.00489434	0.00287345	0.00224531	0.0024562	0.00304849	0.000577002	0.00474009	0.000366646	0.00252499	0.000319673	1.5549	0.018184	*	0.828274	0.25962		0.532687	0.0015074	**
C_0163	NMN	NicRN	14180	HMDB0000229	335.065	20.3757	0.000924259	0.00125385	0.000980249	0.000762131	0.000657042	0.000597186	0.000702828	0.000775582	0.000704377	0.00105279	0.000176364	0.00067212	8.35002e-05	0.000727596	4.15646e-05	0.638419	0.046472	*	0.691114	0.078557		1.08254	0.38026
C_0105	Nω-Methylarginine	Nw-Methylarginine	132862		189.136	7.10759	0.000269218	0.000333699	0.000230671	0.00102423	0.000923349	0.000926434	0.00149676	0.00147178	0.00137214	0.000277863	5.20551e-05	0.000958004	5.73732e-05	0.00144689	6.59324e-05	3.44776	0.00011599	***	5.20721	2.7104e-05	***	1.51032	0.00069647	***
C_0113	O-Acetylcarnitine	ALCAR	439756	HMDB0000201	204.124	8.56926	0.00142993	0.00178153	0.00164924	0.00278333	0.00298785	0.00225547	0.00342898	0.00300767	0.0031117	0.00162024	0.00017759	0.00267555	0.000377897	0.00318278	0.000219464	1.65133	0.024645	*	1.96439	0.00081188	***	1.18958	0.13189
C_0082	O-Acetylhomoserine 2-Aminoadipic acid	O-Acetylhomoserine 2-Aminoadipic acid	439389 92136	HMDB0000510	162.077	10.5027	0.0450976	0.0631014	0.0527093	0.0342728	0.0354809	0.0327393	0.00279316	0.00263436	0.00260484	0.0536361	0.00903759	0.0341644	0.00137402	0.00267745	0.000101288	0.636965	0.061822		0.0499188	0.010315	*	0.0783698	0.00059705	***
C_0069	O-Acetylserine	O-Acetylserine	99478	HMDB0003011	148.061	12.1758	0.00137205	0.00180407	0.00167872	0.00210884	0.00215171	0.00203135	0.000589349	0.00057375	0.0005319	0.00161828	0.00022226	0.0020973	6.10042e-05	0.000565	2.9707e-05	1.29601	0.056075		0.349136	0.013314	*	0.269394	4.8761e-05	***
A_0051	O-Phosphoserine	3PSer	68841	HMDB0000272	184.003	12.0851	7.53303e-05	7.79058e-05	6.68345e-05	0.000215203	0.000201433	0.000140236	0.000818669	0.000750231	0.000646198	7.33569e-05	5.79349e-06	0.000185624	3.99056e-05	0.000738366	8.68452e-05	2.53043	0.037229	*	10.0654	0.0054699	**	3.97775	0.0027899	**
A_0031	Octanoic acid	Octanoic acid	379	HMDB0000482	143.109	8.28368	4.1824e-05	4.97201e-05	4.31058e-05	6.2432e-05	3.14153e-05	5.07257e-05	N.D.	6.34911e-05	4.09034e-05	4.48833e-05	4.2375e-06	4.8191e-05	1.56629e-05	5.21972e-05	1.59719e-05	1.0737	0.75391		1.16295	0.63319		1.08313	0.80541
C_0077	Octopamine Dopamine	Octopamine Dopamine	440266 681	HMDB0004825 HMDB0000073	154.087	8.29224	0.000144849	0.000223278	0.000201067	0.000111884	8.16842e-05	7.49911e-05	3.24165e-05	5.89177e-05	4.49782e-05	0.000189731	4.04245e-05	8.95199e-05	1.96552e-05	4.54375e-05	1.32566e-05	0.471825	0.032695	*	0.239483	0.017367	*	0.507568	0.038922	*
N_0017	Oleic acid	Oleic acid	445639	HMDB0000207	281.252	14.4735	0.0193609	0.0225282	0.0220722	0.0200057	0.0209845	0.0169489	0.0023471	0.00329148	0.00264545	0.0213204	0.00171225	0.019313	0.00210508	0.00276134	0.00048274	0.905847	0.27197		0.129516	0.0015224	**	0.142978	0.0037701	**
P_0014	Oleoyl ethanolamide AEA(18:1)	Oleoyl ethanolamide AEA(18:1)	5283454	HMDB0002088	326.301	13.6484	0.000104691	4.56291e-05	0.000223523	0.00019836	0.000203449	0.000260252	0.000151054	0.000169055	0.000224438	0.000124614	9.06048e-05	0.000220687	3.43588e-05	0.000181516	3.82461e-05	1.77096	0.19976		1.45662	0.3977		0.822503	0.25816
C_0151	Ophthalmic acid	Ophthalmic acid	7018721	HMDB0005765	290.136	12.7489	0.00123365	0.00164182	0.0014886	0.000686546	0.000577083	0.000637406	0.00040164	0.000436262	0.000370598	0.00145469	0.000206189	0.000633679	5.48266e-05	0.000402834	3.28486e-05	0.435612	0.015369	*	0.276921	0.011041	*	0.635706	0.006343	**
C_0054	Ornithine	Ornithine	389	HMDB0000214,HMDB0003374	133.098	6.47956	0.0181688	0.0223714	0.0214299	0.00848154	0.0103142	0.00866708	0.00163864	0.00159686	0.00151451	0.0206567	0.00220542	0.00915428	0.0010088	0.00158334	6.31607e-05	0.443163	0.00484	**	0.0766501	0.0044008	**	0.172961	0.0057147	**
A_0029	p-Hydroxybenzoic acid	p-Hydroxybenzoic acid	135	HMDB0000500	137.025	9.31182	4.61398e-05	8.38922e-05	7.61125e-05	9.04353e-05	0.000102635	0.000117465	0.000180918	0.000119856	0.000138471	6.87148e-05	1.99337e-05	0.000103512	1.35362e-05	0.000146415	3.1297e-05	1.5064	0.075167		2.13076	0.029383	*	1.41448	0.12652
A_0028	p-Toluic acid m-Toluic acid o-Toluic acid	p-Toluic acid m-Toluic acid o-Toluic acid	7470 7418 8373		135.046	9.0737	0.000197271	0.000208941	0.000214461	0.00028713	0.00033468	0.000410434	0.00043767	0.000236935	0.000292328	0.000206891	8.77644e-06	0.000344081	6.21872e-05	0.000322311	0.000103672	1.6631	0.059528		1.55788	0.19283		0.936729	0.77393
N_0008	Palmitic acid	Palmitic acid	985	HMDB0000220	255.236	14.3858	0.0144227	0.0083175	0.0158465	0.0272786	0.0174019	0.0121097	0.0141554	0.00611768	0.0112038	0.0128623	0.00399973	0.0189301	0.00769904	0.0104923	0.00406581	1.47176	0.31231		0.815743	0.51151		0.554265	0.19078
N_0007	Palmitoleic acid	Palmitoleic acid	445638	HMDB0003229	253.22	13.7982	0.000227499	0.000262363	0.000252147	0.000194263	0.000212882	0.000155179	3.72608e-05	5.11828e-05	N.D.	0.000247336	1.79232e-05	0.000187441	2.94501e-05	4.42218e-05	9.84431e-06	0.75784	0.050621		0.178792	0.00050979	***	0.235924	0.0073441	**
P_0029	Palmitoylcarnitine	Palmitoylcarnitine	11953816	HMDB0000222	400.345	11.3389	0.000368026	0.000321217	0.000322554	0.000800809	0.000733149	0.000689771	0.00056506	0.000830856	0.000491642	0.000337266	2.66478e-05	0.000741243	5.59597e-05	0.000629186	0.000178468	2.1978	0.0018437	**	1.86555	0.10218		0.848826	0.39285
P_0004	Palmitoylethanolamide	Palmitoylethanolamide	4671	HMDB0002100	300.293	13.4965	0.00109609	0.000654924	0.000580148	0.0012166	0.00111763	0.00108002	0.00151729	0.00129699	0.00125381	0.000777054	0.000278811	0.00113808	7.05494e-05	0.00135603	0.000141314	1.46461	0.14717		1.74509	0.049858	*	1.1915	0.098544
A_0066	Pantothenic acid	Pantothenic acid	6613	HMDB0000210	218.105	7.62048	0.000506753	0.000714123	0.000662515	0.00060514	0.000600282	0.000559371	0.000629494	0.000556333	0.000526115	0.000627797	0.000107956	0.000588264	2.51401e-05	0.000570648	5.31553e-05	0.937029	0.59427		0.908968	0.47261		0.970053	0.64137
C_0138	Penciclovir	Penciclovir	4725		254.125	9.98311	2.95644e-05	2.74781e-05	3.17355e-05	1.71541e-05	1.8078e-05	1.84895e-05	2.24225e-05	1.34115e-05	2.19867e-05	2.95927e-05	2.12883e-06	1.79072e-05	6.83883e-07	1.92736e-05	5.08134e-06	0.605122	0.0064685	**	0.651295	0.055886		1.0763	0.68831
N_0005	Pentadecanoic acid	Pentadecanoic acid	13849	HMDB0000826	241.22	14.0216	0.000147577	0.000113153	0.00018907	0.000213695	0.000108817	7.76439e-05	8.26306e-05	6.07674e-05	7.08782e-05	0.000149933	3.80135e-05	0.000133385	7.12752e-05	7.14254e-05	1.09419e-05	0.889629	0.74582		0.476381	0.060412		0.535482	0.26972
C_0087	Phe	Phe	994	HMDB0000159	166.087	10.6525	0.0243192	0.0363661	0.0319551	0.0224064	0.0229659	0.021345	0.0267901	0.0252802	0.0237905	0.0308801	0.00609499	0.0222391	0.000823316	0.025287	0.00149982	0.720174	0.131		0.818875	0.24953		1.13705	0.051501
A_0040	Phosphoenolpyruvic acid	PEP	1005	HMDB0000263	166.976	20.4294	0.000538847	0.000545424	0.00071531	0.000776325	0.000738171	0.00075709	0.000579754	0.000556981	0.000464385	0.00059986	0.000100036	0.000757195	1.90771e-05	0.000533707	6.1105e-05	1.26229	0.10766		0.889719	0.39425		0.704847	0.016947	*
C_0100	Phosphorylcholine	Phosphorylcholine	1014	HMDB0001565	184.074	20.2419	0.00348764	0.00514255	0.00433753	0.00660091	0.0064069	0.00659772	0.0193966	0.0192767	0.0172745	0.00432257	0.000827556	0.00653518	0.000111106	0.0186493	0.00119211	1.51187	0.041454	*	4.31439	0.00015036	***	2.85368	0.0030007	**
P_0011	Phytosphingosine	Phytosphingosine	122121	HMDB0004610	318.302	10.3904	N.D.	N.D.	0.00086498	N.D.	N.D.	N.D.	N.D.	N.D.	N.D.	0.00086498	N.A.	N.A.	N.A.	N.A.	N.A.	<1	N.A.		<1	N.A.		N.A.	N.A.
C_0038	Picolinic acid	Picolinic acid	1018	HMDB0002243	124.04	18.3046	0.000169789	0.00025072	0.000205167	0.00025869	0.000194897	0.000266619	0.00016708	0.000178808	0.000159212	0.000208558	4.05719e-05	0.000240069	3.93202e-05	0.000168367	9.86076e-06	1.15109	0.38881		0.807287	0.22415		0.701327	0.079438
C_0042	Pipecolic acid	Pipecolic acid	439227	HMDB0000070,HMDB0000716,HMDB0005960	130.087	9.85078	0.000103954	0.000122307	0.000100211	0.000177591	0.00016929	0.000154613	0.000561588	0.00044134	0.000528725	0.000108824	1.18256e-05	0.000167165	1.16351e-05	0.000510551	6.21496e-05	1.5361	0.0036769	**	4.69153	0.0063531	**	3.05418	0.0089021	**
C_0028	Pro	Pro	614	HMDB0000162,HMDB0003411	116.071	10.379	0.0282836	0.036388	0.0336005	0.0213476	0.020908	0.0204	0.0180619	0.0185188	0.0174847	0.0327574	0.00411747	0.0208852	0.000474231	0.0180218	0.000518221	0.637573	0.036321	*	0.55016	0.023579	*	0.862897	0.0021856	**
A_0002	Propionic acid	Propionic acid	1032	HMDB0000237	73.0302	10.7441	0.000858687	0.00118829	0.00121484	N.D.	N.D.	N.D.	N.D.	N.D.	N.D.	0.00108727	0.000198407	N.A.	N.A.	N.A.	N.A.	<1	N.A.		<1	N.A.		N.A.	N.A.
A_0098	Propionyl CoA_divalent	Propanoyl-CoA	92753		410.567	9.99704	5.13973e-05	8.73011e-05	6.42071e-05	N.D.	N.D.	N.D.	N.D.	N.D.	N.D.	6.76351e-05	1.81957e-05	N.A.	N.A.	N.A.	N.A.	<1	N.A.		<1	N.A.		N.A.	N.A.
P_0018	Prostaglandin B2	Prostaglandin B2	5280881	HMDB0004236	335.226	10.5139	0.000123056	0.000127621	9.16368e-05	0.000172355	0.00011251	0.000233175	0.000159324	0.000213101	0.000119109	0.000114104	1.95909e-05	0.00017268	6.03329e-05	0.000163845	4.71588e-05	1.51335	0.22923		1.43592	0.2013		0.948834	0.85189
A_0092	PRPP	PRPP	7339	HMDB0000280	388.946	16.3467	4.8337e-05	9.22066e-05	7.81651e-05	3.42369e-05	N.D.	N.D.	5.67727e-05	4.33146e-05	4.49374e-05	7.29029e-05	2.24032e-05	3.42369e-05	N.A.	4.83416e-05	7.34653e-06	0.469623	N.A.		0.663096	0.19029		1.41197	N.A.
C_0007	Putrescine	Putrescine	1045	HMDB0001414	89.1078	4.45503	0.00752706	0.00969934	0.00888671	0.012014	0.0125061	0.0123205	0.0168501	0.013998	0.0147715	0.00870437	0.00109756	0.0122802	0.000248508	0.0152065	0.00147497	1.41081	0.025257	*	1.747	0.0046444	**	1.2383	0.071421
C_0088	Pyridoxal	Pyridoxal	1050	HMDB0001545	168.067	8.38622	5.58916e-05	5.46291e-05	6.75065e-05	3.43082e-05	6.64297e-05	4.75241e-05	2.50705e-05	2.00785e-05	1.44702e-05	5.93424e-05	7.09845e-06	4.94206e-05	1.61445e-05	1.98731e-05	5.30314e-06	0.832805	0.40769		0.334888	0.0020689	**	0.402121	0.074733
C_0136	Pyridoxamine 5'-phosphate	Pyridoxamine-P	1053	HMDB0001555	249.065	10.0252	7.56122e-05	0.00011213	0.000103665	7.50491e-05	8.11744e-05	7.8803e-05	7.58094e-05	6.01581e-05	6.12974e-05	9.71356e-05	1.91143e-05	7.83422e-05	3.08853e-06	6.5755e-05	8.72602e-06	0.806524	0.22856		0.67694	0.087239		0.83933	0.11743
A_0060	Quinic acid	Quinic acid	6508	HMDB0003072	191.049	8.04633	7.17208e-05	3.12621e-05	N.D.	N.D.	N.D.	3.43417e-05	0.000111813	N.D.	N.D.	5.14914e-05	2.86086e-05	3.43417e-05	N.A.	0.000111813	N.A.	0.666939	N.A.		2.17148	N.A.		3.25589	N.A.
C_0165	Riboflavin	Riboflavin	493570	HMDB0000244	377.147	21.6722	0.000378292	0.000505001	0.000749029	0.000446695	0.00042595	0.000492056	0.000397839	0.00057282	0.000450305	0.000544107	0.000188436	0.0004549	3.3808e-05	0.000473655	8.97968e-05	0.836049	0.49988		0.870517	0.60167		1.04123	0.76081
A_0068	Ribose 5-phosphate	R5P	439167	HMDB0001548	229.013	10.4255	5.48499e-05	5.42098e-05	7.41419e-05	6.68435e-05	3.89121e-05	7.37744e-05	7.66483e-05	7.08952e-05	5.31932e-05	6.10672e-05	1.13276e-05	5.98434e-05	1.84552e-05	6.69122e-05	1.22243e-05	0.979959	0.92763		1.09571	0.57652		1.11812	0.61385
A_0069	Ribulose 5-phosphate	Ru5P	439184	HMDB0000618	229.014	10.8038	0.000166511	0.000254254	0.000225792	0.000237549	0.000202772	0.000317961	0.000227091	0.000192694	0.000197012	0.000215519	4.47643e-05	0.00025276	5.90822e-05	0.000205599	1.87373e-05	1.1728	0.43664		0.953971	0.74928		0.813414	0.29929
N_0022	Ricinoleic acid-1	Ricinoleic acid	643684	HMDB0034297	297.246	12.4068	9.24885e-05	8.50808e-05	8.56774e-05	0.000106817	0.000120197	0.000165368	0.00018369	0.000200754	0.000141756	8.77489e-05	4.11547e-06	0.000130794	3.068e-05	0.0001754	3.036e-05	1.49055	0.13331		1.99889	0.035678	*	1.34104	0.14796
N_0023	Ricinoleic acid-2	Ricinoleic acid	643684	HMDB0034297	297.246	12.5933	4.66962e-05	3.37113e-05	N.D.	0.000138485	N.D.	8.16215e-05	6.31959e-05	6.08326e-05	7.86419e-05	4.02037e-05	9.18174e-06	0.000110053	4.02084e-05	6.75568e-05	9.67244e-06	2.73739	0.23251		1.68036	0.068163		0.613856	0.36827
C_0166	S-Adenosylhomocysteine	SAHC	439155	HMDB0000939	385.13	8.35036	0.000289929	0.000450227	0.00037905	0.000139798	0.000129173	0.000126434	4.09584e-05	3.74825e-05	3.58138e-05	0.000373069	8.0316e-05	0.000131802	7.05922e-06	3.80849e-05	2.62471e-06	0.353291	0.034146	*	0.102085	0.01854	*	0.288956	0.00060236	***
C_0167	S-Adenosylmethionine	SAM	34755	HMDB0001185	399.146	6.74165	0.00238365	0.00351135	0.00301313	0.00104582	0.00117577	0.000959672	0.000457803	0.000425758	0.000449501	0.00296938	0.00056512	0.00106042	0.000108788	0.000444354	1.6631e-05	0.35712	0.024553	*	0.149646	0.016224	*	0.419034	0.0089986	**
C_0160	S-Methylglutathione	S-Methylglutathione	115260		322.106	12.885	3.70959e-05	4.29982e-05	3.5997e-05	3.12449e-05	2.32935e-05	2.39045e-05	2.97258e-05	3.24823e-05	2.97845e-05	3.8697e-05	3.76521e-06	2.61477e-05	4.42494e-06	3.06642e-05	1.57477e-06	0.675702	0.021033	*	0.792417	0.050014		1.17273	0.21229
C_0147	Saccharopine	Saccharopine	160556	HMDB0000279	277.141	10.2986	0.000771581	0.00109156	0.00101295	0.00074582	0.000797235	0.000766227	0.00083211	0.000845973	0.000831514	0.0009587	0.000166748	0.000769761	2.58889e-05	0.000836532	8.18156e-06	0.802921	0.18613		0.87257	0.33207		1.08674	0.036707	*
C_0111	SDMA	SDMA	169148	HMDB0003334	203.151	7.44023	3.20749e-05	3.54381e-05	3.51253e-05	5.7627e-05	4.96458e-05	5.69291e-05	5.66755e-05	6.23675e-05	4.40135e-05	3.42128e-05	1.85804e-06	5.4734e-05	4.42028e-06	5.43522e-05	9.39497e-06	1.59981	0.0073401	**	1.58865	0.060489		0.993025	0.95343
A_0077	Sedoheptulose 7-phosphate	S7P	165007	HMDB0001068	289.035	9.50402	0.000532962	0.000822293	0.000781734	0.000617032	0.000613491	0.000585752	0.000513197	0.000461097	0.000467856	0.00071233	0.000156655	0.000605425	1.7129e-05	0.000480717	2.83311e-05	0.849923	0.35854		0.674851	0.12034		0.794015	0.0054779	**
C_0020	Ser	Ser	617	HMDB0000187,HMDB0003406	106.051	9.56003	0.0178476	0.0235137	0.0201712	0.0218149	0.0233111	0.0213784	0.0333493	0.0310813	0.0283528	0.0205108	0.00284832	0.0221682	0.00101361	0.0309278	0.0025018	1.0808	0.42491		1.50788	0.009279	**	1.39514	0.01556	*
C_0129	Ser-Glu	Ser-Glu			235.095	9.9695	0.00013636	0.000202633	0.000182019	0.000265276	0.000305051	0.000294157	0.000139575	0.000129774	0.000108446	0.000173671	3.39162e-05	0.000288161	2.05545e-05	0.000125932	1.59161e-05	1.65924	0.012263	*	0.725118	0.11944		0.437018	0.00057054	***
C_0066	Spermidine	Spermidine	1102	HMDB0001257	146.166	4.29194	0.00104787	0.00125651	0.00116379	0.00141521	0.00157282	0.00149637	0.00182511	0.00164082	0.00166624	0.00115605	0.000104534	0.0014948	7.88171e-05	0.00171072	9.98709e-05	1.29302	0.012952	*	1.4798	0.0026819	**	1.14445	0.045255	*
P_0005	Sphinganine	Sphinganine	91486	HMDB0000269	302.309	10.9918	0.000821133	0.000757866	0.000726635	0.00118149	0.000903465	0.000980694	0.001387	0.00131727	0.00069153	0.000768545	4.81454e-05	0.00102188	0.000143518	0.00113193	0.000382988	1.32963	0.080005		1.47282	0.24077		1.10769	0.67804
P_0016	Sphinganine(d20:0)	Sphinganine(d20:0)			330.337	11.6686	0.000461096	0.000435541	0.000438059	0.000521255	0.00057947	0.000354061	0.000649954	0.000654989	0.000462656	0.000444899	1.40836e-05	0.000484929	0.000117013	0.0005892	0.000109619	1.08997	0.61445		1.32434	0.14808		1.21502	0.32325
N_0018	Stearic acid	Stearic acid	5281	HMDB0000827	283.267	15.0389	0.0394259	0.0216964	0.0435859	0.0751261	0.0478534	0.0347082	0.0446044	0.0152393	0.0270201	0.0349027	0.0116246	0.0525626	0.0206163	0.0289546	0.0147778	1.50597	0.28274		0.82958	0.61439		0.550859	0.18951
N_0014	Stearidonic acid	Stearidonic acid	5312508	HMDB0006547	275.205	13.2078	0.000108111	0.000142336	0.000151216	0.000147961	0.000137971	0.000129951	N.D.	2.42548e-05	N.D.	0.000133888	2.27606e-05	0.000138628	9.02272e-06	2.42548e-05	N.A.	1.0354	0.76246		0.181157	N.A.		0.174963	N.A.
P_0015	Stearoyl ethanolamide	Stearoyl ethanolamide	27902	HMDB0013078	328.319	14.2252	0.000885463	N.D.	N.D.	N.D.	N.D.	0.000753936	0.000973665	0.000853672	N.D.	0.000885463	N.A.	0.000753936	N.A.	0.000913668	8.4848e-05	0.85146	N.A.		1.03185	N.A.		1.21186	N.A.
C_0153	Streptomycin sulfate_+H2O_divalent	Streptomycin sulfate_+H2O_divalent	19649		300.646	6.54114	N.D.	N.D.	N.D.	N.D.	N.D.	N.D.	1.60588e-05	1.69388e-05	2.04191e-05	N.A.	N.A.	N.A.	N.A.	1.78056e-05	2.30574e-06	N.A.	N.A.		1<	N.A.		1<	N.A.
A_0016	Succinic acid	Succinic acid	1110	HMDB0000254	117.02	20.2703	0.0114978	0.0162794	0.0160054	0.0143289	0.010958	0.0154332	0.010326	0.0117694	0.00877471	0.0145942	0.00268503	0.0135733	0.00233132	0.01029	0.00149764	0.93005	0.64559		0.705076	0.090078		0.758105	0.12143
A_0102	Succinyl CoA_divalent Methylmalonyl CoA_divalent	SucCoA Methylmalonyl CoA	92133 123909		432.56	11.5938	9.08672e-05	0.000125215	7.39777e-05	8.41058e-05	9.13008e-05	9.73785e-05	7.0125e-05	4.60912e-05	5.04725e-05	9.66866e-05	2.61095e-05	9.09284e-05	6.64418e-06	5.55629e-05	1.28e-05	0.940445	0.74313		0.57467	0.09439		0.611062	0.023833	*
A_0075	Sulfotyrosine	Sulfotyrosine	514186		260.026	8.28651	2.81704e-05	3.61676e-05	N.D.	6.12812e-05	6.52403e-05	5.92417e-05	5.25938e-05	5.68273e-05	4.72828e-05	3.2169e-05	5.65488e-06	6.19211e-05	3.05009e-06	5.22346e-05	4.78236e-06	1.92487	0.048531	*	1.62376	0.055908		0.843568	0.051095
N_0043	Taurochenodeoxycholic acid	Taurochenodeoxycholic acid	387316	HMDB0000951	498.293	12.413	N.D.	N.D.	N.D.	N.D.	N.D.	N.D.	0.000155544	0.000134836	0.000121544	N.A.	N.A.	N.A.	N.A.	0.000137308	1.71344e-05	N.A.	N.A.		1<	N.A.		1<	N.A.
N_0044	Taurocholic acid	Taurocholic acid	46783527	HMDB0000036	514.288	11.5772	8.23746e-05	9.2778e-05	8.83784e-05	0.000288845	0.000336364	0.000295864	0.00244936	0.00249068	0.00253796	8.78437e-05	5.22224e-06	0.000307024	2.56502e-05	0.00249267	4.43315e-05	3.49512	0.0033886	**	28.3762	9.2615e-05	***	8.11879	2.7408e-06	***
N_0042	Taurodeoxycholic acid	Taurodeoxycholic acid	92042745	HMDB0000896	498.292	12.713	4.5319e-05	4.92703e-05	4.21833e-05	9.90805e-05	0.000121018	9.99836e-05	0.0006845	0.000724318	0.000796994	4.55909e-05	3.5513e-06	0.000106694	1.24134e-05	0.000735271	5.70412e-05	2.34025	0.0091544	**	16.1276	0.0021982	**	6.89139	0.0018717	**
A_0038	Terephthalic acid	Terephthalic acid	7489	HMDB0002428	165.02	16.2132	0.000107581	8.51393e-05	0.000104685	0.000114123	0.000103171	0.000125241	0.000127509	0.000123002	0.000100851	9.91353e-05	1.2207e-05	0.000114178	1.1035e-05	0.000117121	1.42691e-05	1.15174	0.18922		1.18143	0.17417		1.02577	0.79236
P_0003	Testosterone	Testosterone	6013	HMDB0000234	289.208	10.0112	0.000119009	N.D.	0.000172322	0.000577311	0.00102796	0.00129074	0.000570967	0.000240353	0.000401043	0.000145666	3.76978e-05	0.000965336	0.000360813	0.000404121	0.000165329	6.62707	0.056799		2.7743	0.10508		0.418632	0.097696
P_0017	Testosterone acetate	Testosterone acetate	92145	HMDB0062780	331.23	11.3735	0.000816153	0.000533246	0.000612441	0.00105465	0.000790532	0.000644856	0.00129636	0.00119273	0.000891576	0.000653947	0.000145949	0.000830011	0.000207728	0.00112689	0.000210273	1.26923	0.30293		1.72321	0.038724	*	1.35768	0.15691
C_0143	Thiamine	Thiamine	1130	HMDB0000235	265.113	6.26941	2.64923e-05	4.34707e-05	4.30996e-05	0.000105184	0.000121056	8.77449e-05	0.000128983	0.000114928	0.00011126	3.76875e-05	9.6971e-06	0.000104661	1.66616e-05	0.00011839	9.35496e-06	2.77708	0.0075212	**	3.14136	0.00049067	***	1.13117	0.29797
C_0164	Thiamine phosphate	TMP	1131	HMDB0002666	345.079	10.2701	0.000246392	0.000367974	0.000366459	0.000474647	0.000419676	0.000493623	0.000361194	0.000340482	0.000337879	0.000326942	6.97623e-05	0.000462649	3.84062e-05	0.000346519	1.27761e-05	1.41508	0.057318		1.05988	0.67711		0.748989	0.025158	*
C_0055	Thiaproline	Thiaproline	9934		134.028	13.519	0.000124303	0.000188603	0.000297209	0.000215	0.000162976	0.000283897	0.000231357	0.000223926	0.000190203	0.000203372	8.73944e-05	0.000220625	6.06565e-05	0.000215162	2.19325e-05	1.08483	0.79432		1.05797	0.83965		0.97524	0.89433
C_0033	Thr	Thr	6288	HMDB0000167	120.066	10.0858	0.0239353	0.031226	0.0294869	0.0111416	0.0103645	0.0105136	0.0114974	0.0107227	0.010687	0.0282161	0.00380788	0.0106732	0.000412417	0.010969	0.000457887	0.378268	0.01451	*	0.388752	0.014822	*	1.02771	0.45296
C_0128	Thr-Asp	Thr-Asp	3280446		235.092	10.1934	2.19668e-05	2.75145e-05	2.80228e-05	4.93946e-05	7.68608e-05	5.53972e-05	5.36432e-05	4.80645e-05	5.31378e-05	2.58347e-05	3.35929e-06	6.05509e-05	1.44402e-05	5.16151e-05	3.08534e-06	2.34378	0.046815	*	1.9979	0.00063209	***	0.852426	0.39662
A_0009	Tiglic acid	Tiglic acid	125468	HMDB0001470	99.0463	9.60816	0.00023219	0.000444321	0.000397148	0.000315421	0.000267209	0.000271864	0.000121699	0.000101345	8.43398e-05	0.000357886	0.000111382	0.000284831	2.65935e-05	0.000102461	1.87049e-05	0.79587	0.37414		0.286296	0.054333		0.359727	0.0010523	**
C_0044	trans-Glutaconic acid	trans-Glutaconic acid	5280498	HMDB0000620	131.035	22.7055	0.000965385	0.00136671	0.00129412	0.000863907	0.000823587	0.000895155	0.000336039	0.000363274	0.000291494	0.00120874	0.000213852	0.000860883	3.58798e-05	0.000330269	3.62362e-05	0.712217	0.10243		0.273235	0.01697	*	0.38364	5.5761e-05	***
N_0035	Tricosanoic acid	Tricosanoic acid	17085	HMDB0001160	353.346	16.2797	2.42304e-05	2.60141e-05	1.8907e-05	4.81608e-05	5.81334e-05	4.6205e-05	N.D.	N.D.	N.D.	2.30505e-05	3.69751e-06	5.0833e-05	6.39747e-06	N.A.	N.A.	2.20529	0.0060039	**	<1	N.A.		<1	N.A.
C_0074	Triethanolamine	Triethanolamine	7618		150.113	7.86929	2.1108e-05	3.23486e-05	2.71511e-05	3.36189e-05	3.14502e-05	3.01746e-05	3.90365e-05	3.21722e-05	2.14239e-05	2.68692e-05	5.62559e-06	3.17479e-05	1.74138e-06	3.08775e-05	8.87737e-06	1.18157	0.26871		1.14918	0.55111		0.972586	0.882
P_0042	Trilaurin	Trilaurin	10851	HMDB0011188	656.588	17.46	N.D.	0.000436952	N.D.	N.D.	N.D.	N.D.	N.D.	N.D.	N.D.	0.000436952	N.A.	N.A.	N.A.	N.A.	N.A.	<1	N.A.		<1	N.A.		N.A.	N.A.
C_0005	Trimethylamine N-oxide	Trimethylamine N-oxide	1145	HMDB0000925	76.0757	6.41899	0.000222476	0.000343913	0.000326136	0.000252563	0.00026466	0.000282366	0.0001075	8.35702e-05	9.94022e-05	0.000297508	6.55848e-05	0.00026653	1.49889e-05	9.68241e-05	1.21714e-05	0.895872	0.50184		0.32545	0.030276	*	0.363277	0.00014215	***
C_0114	Trp	Trp	1148	HMDB0000929	205.098	10.5721	0.00594241	0.00844556	0.00726032	0.00443778	0.00431393	0.00411735	0.00453327	0.0042108	0.00408333	0.0072161	0.00125216	0.00428969	0.000161583	0.0042758	0.000231909	0.59446	0.053787		0.592536	0.051214		0.996763	0.93674
C_0098	Tyr	Tyr	1153	HMDB0000158	182.082	10.9135	0.0134478	0.0176961	0.017211	0.0065802	0.00763773	0.00780271	0.00615103	0.00682112	0.00609292	0.0161183	0.00232538	0.00734021	0.000663339	0.00635502	0.000404699	0.455396	0.016647	*	0.394273	0.016119	*	0.865782	0.10725
C_0089	Tyr-Arg_divalent	Tyr-Arg_divalent	123804		169.596	7.3586	3.26034e-05	4.92135e-05	5.08801e-05	4.58336e-05	3.89402e-05	3.63733e-05	2.34902e-05	2.22104e-05	1.86103e-05	4.42323e-05	1.01053e-05	4.03824e-05	4.89223e-06	2.1437e-05	2.53025e-06	0.91296	0.59584		0.484645	0.052308		0.53085	0.009472	**
C_0158	Tyr-Glu	Tyr-Glu			311.125	10.676	0.000104549	0.000134774	0.000141276	6.5936e-05	7.01551e-05	6.05629e-05	4.3521e-05	4.20564e-05	3.83058e-05	0.000126866	1.95989e-05	6.55513e-05	4.80766e-06	4.12944e-05	2.68978e-06	0.516696	0.026764	*	0.325496	0.015643	*	0.629955	0.0039812	**
C_0061	Tyramine	Tyramine	5610	HMDB0000306	138.092	7.90159	0.000232386	0.000229493	0.000195804	0.000107672	5.51359e-05	4.30709e-05	N.D.	N.D.	N.D.	0.000219228	2.03369e-05	6.86264e-05	3.43488e-05	N.A.	N.A.	0.313037	0.0056748	**	<1	N.A.		<1	N.A.
A_0096	UDP	UDP	6031	HMDB0000295	402.997	11.4711	0.000559877	0.000660329	0.000827467	0.000546736	0.000524868	0.00048282	0.000335132	0.000337447	0.000317189	0.000682557	0.000135173	0.000518141	3.24847e-05	0.000329923	1.10883e-05	0.759117	0.16375		0.483362	0.04481	*	0.636743	0.0053489	**
A_0114	UDP-glucose UDP-galactose	UDP-Glc UDP-Gal	8629 23724458	HMDB0000286 HMDB0000302	565.051	8.55296	0.00209709	0.00299917	0.00282339	0.0021972	0.00211072	0.00207272	0.00245703	0.00224616	0.00205924	0.00263988	0.000478219	0.00212688	6.37978e-05	0.00225414	0.000199012	0.805673	0.20249		0.85388	0.29738		1.05983	0.38578
A_0115	UDP-glucuronic acid	UDP-GlcA	17473	HMDB0000935	579.03	10.8484	0.000125551	0.00016529	0.000152061	0.00012122	0.000111203	0.000129221	0.000111099	9.50515e-05	9.55038e-05	0.000147634	2.02362e-05	0.000120548	9.02768e-06	0.000100551	9.13741e-06	0.816533	0.13215		0.681087	0.039573	*	0.83412	0.054306
A_0116	UDP-N-acetylgalactosamine UDP-N-acetylglucosamine	UDP-N-acetylgalactosamine UDP-GlcNAc	23724461 445675	HMDB0000304 HMDB0000290	606.077	8.37807	0.00250081	0.00349321	0.00315518	0.00207723	0.001915	0.00181057	0.00164325	0.00170926	0.00151511	0.00304973	0.000504532	0.00193427	0.000134369	0.00162254	9.8716e-05	0.634242	0.053656		0.532027	0.035075	*	0.83884	0.035894	*
A_0082	UMP	UMP	6030	HMDB0000288	323.031	9.67885	0.00135948	0.00206031	0.00172702	0.00202487	0.00205413	0.00215492	0.0026779	0.00222413	0.00217867	0.0017156	0.000350554	0.00207797	6.82223e-05	0.00236023	0.000276045	1.21122	0.21201		1.37575	0.070021		1.13583	0.21395
C_0024	Uracil	Uracil	1174	HMDB0000300	113.035	21.8241	N.D.	0.000215536	0.000211656	0.000209065	0.000249249	0.000275775	0.000209106	0.00021474	0.000218862	0.000213596	2.74361e-06	0.000244696	3.35869e-05	0.000214236	4.89744e-06	1.1456	0.2492		1.00299	0.86392		0.875517	0.25538
C_0001	Urea	Urea	1176	HMDB0000294	61.0404	20.8578	0.0207099	0.0272266	0.0241478	0.0126933	0.0120649	0.0113597	0.00774879	0.00920934	0.00624562	0.0240281	0.00325999	0.0120393	0.00066718	0.00773458	0.00148191	0.501052	0.020255	*	0.321898	0.0054777	**	0.642444	0.022936	*
A_0041	Uric acid	Uric acid	1175	HMDB0000289	167.023	8.83443	0.00264865	0.00348839	0.00357211	0.00144994	0.00141672	0.00144781	0.00591282	0.004797	0.00443305	0.00323638	0.000510713	0.00143816	1.85928e-05	0.00504762	0.000771067	0.444372	0.025719	*	1.55965	0.034198	*	3.50978	0.014831	*
C_0134	Uridine	Uridine	6029	HMDB0000296	245.081	21.8895	0.000376905	0.000384912	0.000497469	0.000786139	0.000926486	0.0010446	0.000800718	0.000728409	0.000669729	0.000419762	6.74154e-05	0.000919076	0.000129391	0.000732952	6.56127e-05	2.18952	0.0094933	**	1.74611	0.0044989	**	0.797488	0.11388
C_0062	Urocanic acid	Urocanic acid	736715	HMDB0000301	139.052	7.90764	8.17893e-05	0.000104751	5.95969e-05	3.64907e-05	4.69008e-05	3.67652e-05	2.71205e-05	3.30249e-05	3.03472e-05	8.20458e-05	2.25783e-05	4.00522e-05	5.93259e-06	3.01642e-05	2.95645e-06	0.488169	0.075853		0.367651	0.05547		0.753122	0.083322
A_0109	UTP	UTP	6133	HMDB0000285	482.964	12.3468	0.000531864	0.0005046	0.000664814	0.00021645	0.000179567	0.000149863	0.000114361	0.000182884	0.000148509	0.000567093	8.57202e-05	0.00018196	3.33581e-05	0.000148585	3.42616e-05	0.320865	0.0086811	**	0.262011	0.0068393	**	0.816578	0.29332
C_0030	Val	Val	1182	HMDB0000883	118.087	9.59963	0.0467154	0.0591734	0.051722	0.0164319	0.0157214	0.0156747	0.0223019	0.0222337	0.021371	0.0525369	0.00626886	0.0159427	0.000424365	0.0219689	0.000518896	0.303456	0.0093923	**	0.418161	0.013268	*	1.37799	0.00012827	***
C_0159	Val-Pro-Pro	Val-Pro-Pro			312.192	10.2965	2.09098e-05	2.75508e-05	3.32528e-05	N.D.	N.D.	N.D.	N.D.	N.D.	N.D.	2.72378e-05	6.17748e-06	N.A.	N.A.	N.A.	N.A.	<1	N.A.		<1	N.A.		N.A.	N.A.
A_0054	XA0017	XA0017			186.115	7.80298	3.14661e-05	3.70822e-05	3.33351e-05	3.70181e-05	3.62347e-05	6.08153e-05	5.56515e-05	3.65583e-05	N.D.	3.39611e-05	2.8599e-06	4.46894e-05	1.3971e-05	4.61049e-05	1.3501e-05	1.3159	0.31378		1.35758	0.41964		1.03168	0.91881
A_0058	XA0019	XA0019			191.021	8.24095	N.D.	N.D.	0.000238354	N.D.	N.D.	N.D.	0.000206706	0.000286913	0.000167366	0.000238354	N.A.	N.A.	N.A.	0.000220328	6.09265e-05	<1	N.A.		0.924372	N.A.		1<	N.A.
A_0067	XA0027	XA0027			227.202	7.40804	4.1824e-05	4.78909e-05	4.00678e-05	8.31468e-05	0.000111292	7.78473e-05	N.D.	N.D.	N.D.	4.32609e-05	4.10468e-06	9.07621e-05	1.7976e-05	N.A.	N.A.	2.09802	0.038831	*	<1	N.A.		<1	N.A.
A_0104	XA0065	XA0065			445.056	6.92625	0.000280919	0.00039194	0.000390497	0.00038025	0.000340124	0.000333697	0.000367851	0.000305238	0.000313718	0.000354452	6.36855e-05	0.000351357	2.52276e-05	0.000328936	3.3967e-05	0.991268	0.94322		0.928011	0.58292		0.936185	0.41464
C_0076	Xanthine	Xanthine	1188	HMDB0000292	153.041	19.1215	0.000549568	0.000747216	0.000621893	0.000636922	0.000725785	0.000837086	0.00267793	0.00245799	0.00235868	0.000639559	0.000100001	0.000733264	0.000100291	0.0024982	0.000163378	1.14652	0.3157		3.90613	0.00025325	***	3.40696	0.00029777	***
C_0041	XC0016	XC0016			129.065	8.38687	0.00012024	0.000125542	0.000152608	N.D.	N.D.	3.36302e-05	N.D.	4.27153e-05	N.D.	0.000132796	1.73609e-05	3.36302e-05	N.A.	4.27153e-05	N.A.	0.253246	N.A.		0.32166	N.A.		1.27015	N.A.
C_0043	XC0017	XC0017			130.098	7.46399	N.D.	N.D.	N.D.	N.D.	N.D.	N.D.	0.000231913	0.000238656	0.0002392	N.A.	N.A.	N.A.	N.A.	0.00023659	4.05941e-06	N.A.	N.A.		1<	N.A.		1<	N.A.
C_0091	XC0040	XC0040			174.087	11.7195	2.46756e-05	2.82051e-05	N.D.	7.99886e-05	7.34099e-05	6.53367e-05	0.000125993	0.000134852	0.000113953	2.64403e-05	2.49573e-06	7.29117e-05	7.33865e-06	0.000124933	1.04898e-05	2.7576	0.0037105	**	4.72508	0.002111	**	1.71348	0.0032228	**
C_0117	XC0061	XC0061			218.14	8.89949	0.00105659	0.00159457	0.00144837	0.00079464	0.000805234	0.000696794	0.00121415	0.00113347	0.00123973	0.00136651	0.000278175	0.000765556	5.9785e-05	0.00119578	5.54618e-05	0.560227	0.058792		0.875064	0.39969		1.56198	0.00081706	***
C_0119	XC0065	XC0065			221.091	12.6288	N.D.	N.D.	1.14287e-05	N.D.	N.D.	N.D.	N.D.	3.77538e-05	3.27589e-05	1.14287e-05	N.A.	N.A.	N.A.	3.52564e-05	3.53195e-06	<1	N.A.		3.08491	N.A.		1<	N.A.
C_0127	XC0071	XC0071			234.182	5.91466	N.D.	N.D.	N.D.	2.81817e-05	2.91757e-05	3.17777e-05	7.5724e-05	7.70582e-05	6.88138e-05	N.A.	N.A.	2.97117e-05	1.85694e-06	7.38653e-05	4.4253e-06	1<	N.A.		1<	N.A.		2.48607	0.00098195	***
C_0139	XC0089	XC0089			255.099	9.08998	0.00152225	0.00219458	0.00186584	0.00282656	0.00270613	0.00263017	0.00300944	0.0025787	0.00252268	0.00186089	0.00033619	0.00272095	9.90267e-05	0.00270361	0.000266339	1.46218	0.038388	*	1.45286	0.029447	*	0.993625	0.92356
C_0152	XC0120	XC0120			298.055	9.05541	1.04053e-05	6.06989e-06	N.D.	2.35103e-05	1.78427e-05	1.66013e-05	2.04579e-05	1.38379e-05	7.63706e-06	8.23762e-06	3.06562e-06	1.93181e-05	3.6832e-06	1.39776e-05	6.41154e-06	2.34511	0.044011	*	1.6968	0.27552		0.72355	0.29482
C_0157	XC0126	XC0126			310.114	14.4986	N.D.	N.D.	N.D.	N.D.	2.09014e-05	1.16138e-05	N.D.	N.D.	N.D.	N.A.	N.A.	1.62576e-05	6.56732e-06	N.A.	N.A.	1<	N.A.		N.A.	N.A.		<1	N.A.
C_0161	XC0132	XC0132			325.162	8.30212	2.06455e-05	2.84595e-05	2.82165e-05	8.28221e-05	7.61157e-05	9.75062e-05	0.000308918	0.000307109	0.000300819	2.57738e-05	4.44291e-06	8.54813e-05	1.09404e-05	0.000305615	4.25083e-06	3.31659	0.0050453	**	11.8576	1.5926e-07	***	3.57523	0.00018736	***
C_0008	β-Ala	b-Ala	239	HMDB0000056	90.0556	6.98148	0.0127345	0.0172675	0.0151397	0.0051545	0.00426691	0.00515999	0.00405459	0.00370693	0.00250568	0.0150472	0.00226793	0.00486047	0.000514041	0.0034224	0.000812712	0.323014	0.012785	*	0.227444	0.0068352	**	0.70413	0.071837
C_0118	β-Ala-Lys	b-Ala-Lys	440638		218.151	6.45906	0.000138507	N.D.	0.000168266	N.D.	0.000186466	0.000215069	0.000160545	0.000111401	0.0001277	0.000153386	2.10429e-05	0.000200768	2.02258e-05	0.000133215	2.5032e-05	1.3089	0.14877		0.868495	0.41201		0.663529	0.05285
P_0002	β-Estradiol 17α-Estradiol	b-Estradiol 17a-Estradiol	5757 68570	HMDB0000151 HMDB0000429	273.191	9.77288	0.000249951	0.000325447	0.000249076	0.000275219	0.000398579	0.000239591	0.000339745	0.000484349	0.000395024	0.000274825	4.38427e-05	0.000304463	8.34308e-05	0.000406373	7.29672e-05	1.10785	0.62355		1.47866	0.068467		1.33472	0.18774
A_0017	β-Hydroxyisovaleric acid	b-Hydroxyisovaleric acid	69362	HMDB0000754	117.056	9.04149	6.75619e-05	7.54115e-05	8.90853e-05	4.43066e-05	4.80155e-05	5.74829e-05	6.27863e-05	5.59943e-05	5.24427e-05	7.73529e-05	1.08922e-05	4.9935e-05	6.79466e-06	5.70744e-05	5.25575e-06	0.645548	0.028385	*	0.737845	0.065351		1.14297	0.2277
C_0064	γ-Butyrobetaine	Actinine	134	HMDB0001161	146.118	7.72213	0.000166948	0.000229893	0.000164424	0.000166448	0.000181289	0.00016156	0.000304647	0.000287379	0.000286912	0.000187088	3.70914e-05	0.000169766	1.02745e-05	0.000292979	1.01073e-05	0.907411	0.50772		1.56599	0.031269	*	1.72578	0.00012132	***
C_0126	γ-Glu-2-aminobutyric acid	g-Glu-2-aminobutyric acid			233.115	12.0723	7.52819e-05	0.00012834	0.000127426	N.D.	N.D.	N.D.	N.D.	N.D.	N.D.	0.000110349	3.03729e-05	N.A.	N.A.	N.A.	N.A.	<1	N.A.		<1	N.A.		N.A.	N.A.
C_0137	γ-Glu-Cys	g-Glu-Cys	123938	HMDB0001049	251.07	12.3455	0.000212666	0.000332791	0.000283489	0.000213622	0.000177721	0.000206626	0.000151064	0.000157566	0.00012778	0.000276315	6.0383e-05	0.000199323	1.90321e-05	0.00014547	1.56612e-05	0.721362	0.14845		0.526464	0.056241		0.72982	0.020687	*
ID consists of analysis mode and number. 'C', 'A', 'P' and 'N' showed cation, anion, positive and negative modes, respectively.
N.D. (Not Detected): The target peak or metabolite was below detection limits.
N.A. (Not Available): The calculation was impossible because of insufficience of the data.
† Putative metabolites which were assigned on the basis of m/z and MT/RT. FA and AC means fatty acid and acylcarnitine with carbon chain (carbon number : unsaturated bond number).
¶ The ratio is of computed by using averaged detection values. The latter was used as denominator.
|| The p-value is computed by Welch's t-test. (*<0.05, **<0.01, ***<0.001)
Ala: Peak intensity is saturated. Relative area was computed by using 13C isotope ion peak.
The data are sorted by Compound name in ascending order.

## Sheet: Table3 Quantitative Estimation
Quantitative Estimation of Target Metabolites
ID	Metabolite	PubChem CID	HMDB ID	Concentration (nmol/g)															Comparative Analysis
				Fed			Fasted1			Fasted2			Fed		Fasted1		Fasted2		Fasted1 vs Fed			Fasted2 vs Fed			Fasted2 vs Fasted1
				Fed-1	Fed-2	Fed-3	Fast1-1	Fast1-2	Fast1-3	Fast2-1	Fast2-2	Fast2-3	Mean	S.D.	Mean	S.D.	Mean	S.D.	Ratio ¶	p-value ||		Ratio ¶	p-value ||		Ratio ¶	p-value ||
A_0010	2-Hydroxybutyric acid	440864	HMDB0000008	23.8364	33.904	30.0778	N.D.	N.D.	N.D.	N.D.	N.D.	N.D.	29.2727	5.08186	N.A.	N.A.	N.A.	N.A.	<1	N.A.		<1	N.A.		N.A.	N.A.
A_0032	2-Oxoglutaric acid	51	HMDB0000208	20.095	23.7383	21.0231	19.2765	21.3907	23.1191	N.D.	N.D.	N.D.	21.6188	1.89329	21.2621	1.92453	N.A.	N.A.	0.983501	0.83022		<1	N.A.		<1	N.A.
A_0014	2-Oxoisovaleric acid	49	HMDB0000019	2.45313	2.76025	N.D.	N.D.	N.D.	N.D.	N.D.	N.D.	N.D.	2.60669	0.217166	N.A.	N.A.	N.A.	N.A.	<1	N.A.		<1	N.A.		N.A.	N.A.
A_0053	2-Phosphoglyceric acid	439278	HMDB0003391	18.7456	18.043	24.5567	22.945	19.1079	23.9703	17.5159	16.7354	13.7165	20.4484	3.57517	22.0077	2.56309	15.9893	2.00656	1.07626	0.57565		0.781932	0.1518		0.72653	0.035537	*
A_0011	3-Hydroxybutyric acid	441	HMDB0000011,HMDB0000357,HMDB0000442	101.869	137.095	130.801	16.9988	15.4523	16.0576	10.1838	8.39735	8.99202	123.255	18.7861	16.1696	0.779294	9.19106	0.909701	0.131188	0.010006	*	0.0745694	0.0087992	**	0.568416	0.00060995	***
A_0052	3-Phosphoglyceric acid	439183	HMDB0000807	156.76	194.95	199.352	213.54	183.728	215.608	179.66	161.989	137.202	183.687	23.4237	204.292	17.8387	159.617	21.3281	1.11217	0.2965		0.868961	0.25908		0.781317	0.05142
A_0076	6-Phosphogluconic acid	91493	HMDB0001316	8.981	15.5301	11.2591	8.02704	7.68371	8.48986	6.05543	5.63699	5.74756	11.9234	3.32471	8.06687	0.404552	5.81333	0.216832	0.676559	0.18059		0.487557	0.085515		0.720642	0.0031605	**
A_0097	Acetyl CoA_divalent	444493		1.25919	2.09841	1.58903	N.D.	1.45923	1.42642	N.D.	N.D.	1.36031	1.64888	0.422798	1.44283	0.0232006	1.36031	N.A.	0.875035	0.48764		0.82499	N.A.		0.942808	N.A.
C_0058	Adenine	190	HMDB0000034	0.726407	1.05861	1.24703	1.96518	2.2642	3.15147	1.30748	0.700157	0.953519	1.01068	0.263601	2.46029	0.616973	0.987054	0.305049	2.43428	0.039639	*	0.976619	0.92412		0.401195	0.035639	*
C_0145	Adenosine	60961	HMDB0000050	7.69485	8.06562	13.2668	32.345	37.5413	43.1606	23.7695	15.1523	15.0009	9.67577	3.11548	37.6823	5.40917	17.9743	5.01942	3.8945	0.0035312	**	1.85766	0.084326		0.476995	0.0099688	**
A_0101	ADP	6022	HMDB0001341	229.6	322.539	300.742	210.363	168.44	151.026	206.002	207.57	192.649	284.294	48.6038	176.61	30.5002	202.073	8.19949	0.621223	0.040299	*	0.710791	0.095517		1.14418	0.28264
C_0010	Ala	602	HMDB0000161,HMDB0001310	1634.72	2192.56	1921.83	1760.63	1891.86	1675.22	2092.3	2038.39	1790.55	1916.37	278.959	1775.9	109.122	1973.75	160.927	0.9267	0.48439		1.02994	0.77667		1.1114	0.16253
A_0087	AMP	6083	HMDB0000045	286.988	459.597	404.615	543.963	525.643	558.06	561.449	473.771	452.518	383.733	88.1789	542.555	16.2541	495.913	57.7425	1.41389	0.084626		1.29234	0.15039		0.914032	0.29472
C_0060	Anthranilic acid	227	HMDB0001123	36.0176	62.6428	50.1112	55.7447	63.3906	53.1175	20.8224	17.6251	17.7314	49.5905	13.3203	57.4176	5.33697	18.7263	1.81603	1.15783	0.42335		0.377618	0.054426		0.326142	0.0031229	**
C_0094	Arg	6322	HMDB0000517,HMDB0003416	582.494	857.058	760.934	956.499	999.053	917.362	1320.67	1244.74	1268.04	733.496	139.323	957.638	40.8575	1277.81	38.8988	1.30558	0.098275		1.74209	0.01561	*	1.33434	0.00060767	***
C_0053	Asn	236	HMDB0000168,HMDB0033780	173.93	234.7	206.32	209.051	209.065	197.927	377.331	326.206	335.523	204.983	30.4071	205.348	6.42653	346.353	27.2288	1.00178	0.98548		1.68967	0.0040367	**	1.68667	0.0092203	**
C_0056	Asp	424	HMDB0000191,HMDB0006483	83.9661	91.6066	112.28	218.885	197.212	189.419	345.751	394.041	345.471	95.9508	14.6482	201.839	15.268	361.754	27.9616	2.10356	0.00098224	***	3.7702	0.0006735	***	1.79229	0.0028355	**
A_0112	ATP	5957	HMDB0000538	226.314	269.828	278.029	86.6949	53.4101	42.3457	70.1812	98.7705	80.8519	258.057	27.7944	60.8169	23.0837	83.2679	14.447	0.235672	0.00081714	***	0.322672	0.0023287	**	1.36916	0.2393
C_0029	Betaine	247	HMDB0000043	188.163	240.055	222.87	253.188	260.34	229.953	273.512	262.842	243.701	217.029	26.4342	247.827	15.8867	260.018	15.1046	1.14191	0.17431		1.19808	0.087198		1.04919	0.3901
C_0034	Betaine aldehyde_+H2O	249		N.D.	N.D.	N.D.	N.D.	N.D.	N.D.	N.D.	N.D.	N.D.	N.A.	N.A.	N.A.	N.A.	N.A.	N.A.	N.A.	N.A.		N.A.	N.A.		N.A.	N.A.
A_0083	cAMP	6076	HMDB0000058	N.D.	N.D.	N.D.	N.D.	N.D.	N.D.	N.D.	N.D.	N.D.	N.A.	N.A.	N.A.	N.A.	N.A.	N.A.	N.A.	N.A.		N.A.	N.A.		N.A.	N.A.
C_0123	Carnosine	439224	HMDB0000033	N.D.	N.D.	N.D.	N.D.	N.D.	N.D.	N.D.	N.D.	N.D.	N.A.	N.A.	N.A.	N.A.	N.A.	N.A.	N.A.	N.A.		N.A.	N.A.		N.A.	N.A.
A_0095	CDP	6132	HMDB0001546	10.6116	14.4592	14.1422	9.65411	8.19453	6.80199	5.62611	6.66984	5.84807	13.071	2.1358	8.21687	1.42619	6.048	0.549841	0.628634	0.037499	*	0.462704	0.023635	*	0.736047	0.10484
A_0086	cGMP	24316	HMDB0001314	N.D.	N.D.	N.D.	N.D.	N.D.	N.D.	N.D.	N.D.	N.D.	N.A.	N.A.	N.A.	N.A.	N.A.	N.A.	N.A.	N.A.		N.A.	N.A.		N.A.	N.A.
C_0019	Choline	305	HMDB0000097	100.223	151.648	130.23	162.522	202.515	171.124	220.311	183.539	207.032	127.367	25.8316	178.72	21.0507	203.627	18.6211	1.40319	0.058238		1.59874	0.017364	*	1.13936	0.20062
A_0046	cis-Aconitic acid	643757	HMDB0000072	4.63248	N.D.	5.58254	N.D.	N.D.	N.D.	N.D.	N.D.	4.97044	5.10751	0.671797	N.A.	N.A.	4.97044	N.A.	<1	N.A.		0.973162	N.A.		1<	N.A.
A_0057	Citric acid	311	HMDB0000094	162.743	206.709	201.068	194.226	189.351	169.209	248.451	224.43	220.809	190.173	23.9222	184.262	13.2626	231.23	15.0235	0.968917	0.73215		1.21589	0.077281		1.2549	0.015834	*
C_0095	Citrulline	9750	HMDB0000904	5.64044	8.16801	7.08635	5.18549	4.78242	3.89131	2.59746	2.16772	2.603	6.96493	1.26815	4.61974	0.662251	2.45606	0.249725	0.663286	0.065296		0.352632	0.021968	*	0.531644	0.019444	*
A_0081	CMP	6131	HMDB0000095	27.5117	41.1795	36.6096	44.2424	48.2366	49.9102	48.4927	36.8584	38.8552	35.1003	6.95777	47.4631	2.91201	41.4021	6.22126	1.35221	0.074969		1.17954	0.3079		0.872301	0.22899
A_0091	CoA_divalent	87642		4.24195	6.22721	5.92538	6.23461	6.08131	7.78941	6.79249	5.6102	4.73739	5.46484	1.06976	6.70178	0.945036	5.71336	1.03143	1.22634	0.20883		1.04548	0.78649		0.852514	0.28866
C_0049	Creatine	586	HMDB0000064	N.D.	N.D.	N.D.	0.199758	N.D.	N.D.	1.02582	0.928595	0.860785	N.A.	N.A.	0.199758	N.A.	0.9384	0.0829531	1<	N.A.		1<	N.A.		4.69768	N.A.
C_0026	Creatinine	588	HMDB0000562	N.D.	N.D.	N.D.	N.D.	N.D.	N.D.	1.33393	1.31991	1.28387	N.A.	N.A.	N.A.	N.A.	1.31257	0.0258274	N.A.	N.A.		1<	N.A.		1<	N.A.
A_0108	CTP	6176	HMDB0000082	10.1199	9.75452	10.9119	3.7327	2.84377	2.11876	N.D.	3.56968	2.80956	10.2621	0.591649	2.89841	0.808354	3.18962	0.537484	0.282438	0.00036321	***	0.310815	0.00213	**	1.10047	0.66221
C_0035	Cys	594	HMDB0000574,HMDB0003417	10.4647	18.6214	17.7927	9.88298	11.2698	6.48975	9.27672	6.10317	10.2155	15.6263	4.48922	9.21419	2.45922	8.5318	2.155	0.589661	0.11555		0.545992	0.09394		0.925942	0.73634
C_0133	Cytidine	6175	HMDB0000089	1.38336	1.46822	1.34887	3.58095	4.005	3.60939	5.0459	5.76772	5.32556	1.40015	0.0614197	3.73178	0.237044	5.37973	0.363942	2.66527	0.0020774	**	3.84224	0.0022072	**	1.4416	0.0046403	**
C_0023	Cytosine	597	HMDB0000630	N.D.	N.D.	N.D.	N.D.	N.D.	N.D.	N.D.	N.D.	N.D.	N.A.	N.A.	N.A.	N.A.	N.A.	N.A.	N.A.	N.A.		N.A.	N.A.		N.A.	N.A.
A_0111	dATP	15993	HMDB0001532	N.D.	N.D.	N.D.	N.D.	N.D.	N.D.	N.D.	N.D.	N.D.	N.A.	N.A.	N.A.	N.A.	N.A.	N.A.	N.A.	N.A.		N.A.	N.A.		N.A.	N.A.
A_0106	dCTP	65091	HMDB0000998	N.D.	N.D.	N.D.	N.D.	N.D.	N.D.	N.D.	N.D.	N.D.	N.A.	N.A.	N.A.	N.A.	N.A.	N.A.	N.A.	N.A.		N.A.	N.A.		N.A.	N.A.
A_0042	Dihydroxyacetone phosphate	668	HMDB0001473	18.0991	23.2976	25.3809	15.5703	9.3225	18.369	11.281	13.0009	9.44246	22.2592	3.75032	14.4206	4.63156	11.2414	1.77954	0.64785	0.087836		0.505024	0.0215	*	0.779539	0.35978
A_0094	dTDP	164628	HMDB0001274	N.D.	N.D.	N.D.	N.D.	N.D.	N.D.	N.D.	N.D.	N.D.	N.A.	N.A.	N.A.	N.A.	N.A.	N.A.	N.A.	N.A.		N.A.	N.A.		N.A.	N.A.
A_0080	dTMP	9700	HMDB0001227	N.D.	N.D.	1.27665	2.23672	2.60392	2.99848	2.05844	1.76162	1.91979	1.27665	N.A.	2.61304	0.380959	1.91328	0.148515	2.0468	N.A.		1.49868	N.A.		0.732207	0.071086
A_0107	dTTP	64968	HMDB0001342	N.D.	N.D.	N.D.	N.D.	N.D.	N.D.	N.D.	N.D.	N.D.	N.A.	N.A.	N.A.	N.A.	N.A.	N.A.	N.A.	N.A.		N.A.	N.A.		N.A.	N.A.
A_0064	Erythrose 4-phosphate	122357	HMDB0001321	N.D.	N.D.	N.D.	N.D.	N.D.	N.D.	N.D.	N.D.	N.D.	N.A.	N.A.	N.A.	N.A.	N.A.	N.A.	N.A.	N.A.		N.A.	N.A.		N.A.	N.A.
A_0085	Fructose 1,6-diphosphate	172313	HMDB0001058	4.33128	3.66201	3.66626	4.06445	3.29382	4.65134	7.47795	7.17313	5.85179	3.88652	0.385183	4.0032	0.680831	6.83429	0.864413	1.03002	0.81203		1.75846	0.015361	*	1.7072	0.012627	*
A_0074	Fructose 6-phosphate	603	HMDB0000124	39.9592	45.9115	53.8833	43.3926	44.437	42.7027	44.4028	42.9718	33.8824	46.5847	6.9864	43.5107	0.873157	40.419	5.70588	0.934014	0.52638		0.867646	0.30441		0.928943	0.44771
A_0013	Fumaric acid	444972	HMDB0000134	34.7429	41.991	38.1469	38.2102	41.3406	43.1406	53.6084	41.2312	43.1454	38.2936	3.62624	40.8971	2.4949	45.995	6.66249	1.06799	0.37032		1.20111	0.17424		1.12465	0.31651
C_0015	GABA	119	HMDB0000112	11.8169	13.8238	15.7607	15.2952	10.5662	16.4022	15.7105	20.598	19.2717	13.8005	1.972	14.0878	3.09967	18.5267	2.52749	1.02082	0.89988		1.34247	0.066686		1.31509	0.12981
A_0103	GDP	8977	HMDB0001201	142.917	205.201	189.297	78.5975	79.8586	75.741	59.0011	52.9251	49.7531	179.138	32.3609	78.0657	2.10969	53.8931	4.69937	0.435784	0.032049	*	0.300846	0.019758	*	0.690355	0.0051561	**
C_0067	Gln	738	HMDB0000641,HMDB0003423	843.416	1137.37	1035.88	761.854	873.374	816.443	1063.04	1028.17	949.904	1005.56	149.305	817.223	55.7641	1013.71	57.9403	0.812708	0.14922		1.00811	0.93612		1.24043	0.01339	*
C_0071	Glu	611	HMDB0000148,HMDB0003339	1280.64	1745.97	1460.12	1619.36	1705.44	1600.38	2221.74	2061.79	2054.28	1495.57	234.686	1641.73	55.989	2112.61	94.5905	1.09772	0.39445		1.41257	0.031289	*	1.28682	0.0038381	**
A_0063	Gluconic acid	10690	HMDB0000625	N.D.	N.D.	N.D.	N.D.	N.D.	N.D.	N.D.	N.D.	N.D.	N.A.	N.A.	N.A.	N.A.	N.A.	N.A.	N.A.	N.A.		N.A.	N.A.		N.A.	N.A.
A_0073	Glucose 1-phosphate	65533	HMDB0001586	8.9683	11.7802	13.0384	16.6113	16.9295	17.6617	13.6312	12.9858	11.1199	11.2623	2.08389	17.0675	0.538631	12.579	1.30416	1.51545	0.033562	*	1.11691	0.41531		0.737014	0.015987	*
A_0072	Glucose 6-phosphate	5958	HMDB0001401	207.379	272.626	281.059	220.923	210.405	219.532	196.966	169.731	174.468	253.688	40.3257	216.953	5.71354	180.388	14.5504	0.855197	0.25395		0.711063	0.0741		0.831461	0.035256	*
C_0156	Glutathione (GSH)	124886	HMDB0000125	283.748	391.012	351.4	268.404	252.038	244.343	277.976	268.57	254.841	342.053	54.2392	254.929	12.2883	267.129	11.6343	0.74529	0.102		0.780958	0.13356		1.04786	0.28004
C_0155	Glutathione (GSSG)_divalent	65359		47.0106	64.0802	56.1304	61.7347	63.0464	56.4958	39.4911	37.357	25.4344	55.7404	8.54146	60.4257	3.46594	34.0942	7.57509	1.08406	0.45138		0.61166	0.031028	*	0.564233	0.014286	*
C_0004	Gly	750	HMDB0000123	490.83	674.15	597.192	445.12	417.413	431.614	837.675	785.574	794.934	587.391	92.0522	431.383	13.8547	806.061	27.7757	0.734405	0.095949		1.37227	0.044563	*	1.86855	0.0002738	***
A_0043	Glyceraldehyde 3-phosphate	729	HMDB0001112	N.D.	N.D.	N.D.	N.D.	N.D.	N.D.	N.D.	N.D.	N.D.	N.A.	N.A.	N.A.	N.A.	N.A.	N.A.	N.A.	N.A.		N.A.	N.A.		N.A.	N.A.
A_0044	Glycerol 3-phosphate	439162	HMDB0000126	348.941	501.101	522.034	367.316	276.807	357.581	347.158	346.9	300.307	457.359	94.4737	333.901	49.6841	331.455	26.9754	0.730064	0.13805		0.724715	0.13872		0.992673	0.94485
A_0003	Glycolic acid	757	HMDB0000115	N.D.	N.D.	N.D.	N.D.	N.D.	N.D.	N.D.	N.D.	N.D.	N.A.	N.A.	N.A.	N.A.	N.A.	N.A.	N.A.	N.A.		N.A.	N.A.		N.A.	N.A.
A_0001	Glyoxylic acid	760	HMDB0000119	N.D.	N.D.	N.D.	N.D.	N.D.	N.D.	N.D.	N.D.	N.D.	N.A.	N.A.	N.A.	N.A.	N.A.	N.A.	N.A.	N.A.		N.A.	N.A.		N.A.	N.A.
A_0089	GMP	6804	HMDB0001397	97.2852	150.025	137.459	87.9294	92.7061	96.3328	80.8865	64.4763	62.5675	128.256	27.5477	92.3228	4.21475	69.3101	10.0708	0.719831	0.14945		0.540403	0.052173		0.750737	0.042692	*
A_0113	GTP	6830	HMDB0001273	210.262	266.713	269.347	84.2839	73.3286	68.3576	56.0135	59.632	53.3513	248.774	33.3783	75.3234	8.14839	56.3323	3.15243	0.302778	0.0089822	**	0.22644	0.0093952	**	0.747872	0.0422	*
C_0075	Guanine	764	HMDB0000132	2.64826	3.22404	2.77979	1.67413	1.12679	1.30256	51.9072	57.2084	51.4126	2.88403	0.301711	1.36783	0.279444	53.5094	3.21298	0.474276	0.003148	**	18.5537	0.0012313	**	39.1201	0.0011738	**
C_0149	Guanosine	6802	HMDB0000133	81.6863	108.278	107.878	120.999	123.579	116.875	58.8677	67.1101	61.8183	99.2807	15.2385	120.484	3.38152	62.5987	4.17624	1.21357	0.13159		0.630522	0.0447	*	0.519559	6.6192e-05	***
C_0078	His	773	HMDB0000177	213.455	292.051	252.877	200.832	199.467	187.254	122.406	110.467	94.3082	252.794	39.2981	195.851	7.47656	109.06	14.1016	0.774746	0.12415		0.431419	0.015402	*	0.556852	0.0023954	**
C_0032	Homoserine	12647	HMDB0000719	1.17771	N.D.	1.58991	0.53687	N.D.	N.D.	N.D.	0.496964	N.D.	1.38381	0.291476	0.53687	N.A.	0.496964	N.A.	0.387965	N.A.		0.359128	N.A.		0.925669	N.A.
C_0048	Hydroxyproline	5810	HMDB0000725	17.6148	31.6704	29.2626	14.0916	14.1007	13.5559	34.0348	34.5087	30.3755	26.1826	7.51697	13.916	0.311954	32.973	2.26196	0.5315	0.10545		1.25935	0.25424		2.36942	0.0040768	**
C_0059	Hypoxanthine	790	HMDB0000157	1.52975	2.89031	2.22046	4.95233	5.29054	6.92934	13.1587	12.5376	10.8349	2.21351	0.680305	5.72407	1.0574	12.1771	1.20315	2.58597	0.012442	*	5.50125	0.00085465	***	2.12734	0.0023567	**
C_0050	Ile	791	HMDB0000172	218.078	301.818	253.06	85.4352	88.3067	81.907	114.688	115.089	102.686	257.652	42.0584	85.2163	3.20547	110.821	7.04786	0.330742	0.018778	*	0.43012	0.023691	*	1.30047	0.012797	*
A_0088	IMP	8582	HMDB0000175	8.94326	9.96717	11.1299	8.61334	6.07602	8.42582	9.77189	11.3193	8.0636	10.0134	1.09404	7.70506	1.41391	9.71828	1.62853	0.769473	0.093207		0.970525	0.80902		1.26129	0.18262
C_0146	Inosine	6021	HMDB0000195	13.874	10.4778	21.3623	55.3694	71.0127	89.9534	36.6892	22.0027	22.6221	15.238	5.56901	72.1118	17.3182	27.1046	8.30624	4.73236	0.021262	*	1.77875	0.11907		0.375869	0.02923	*
A_0059	Isocitric acid	1198	HMDB0000193	N.D.	N.D.	N.D.	N.D.	N.D.	N.D.	N.D.	N.D.	N.D.	N.A.	N.A.	N.A.	N.A.	N.A.	N.A.	N.A.	N.A.		N.A.	N.A.		N.A.	N.A.
A_0006	Lactic acid	612	HMDB0000190,HMDB0001311	1293.71	1667.94	1621.9	1063.58	941.086	1063.57	508.271	454.863	361.211	1527.85	204.075	1022.75	70.7193	441.448	74.4421	0.669401	0.038661	*	0.288934	0.0061117	**	0.431631	0.00061423	***
C_0051	Leu	857	HMDB0000687	327.966	459.753	400.851	115.49	127.419	128.077	206.352	185.801	194.178	396.19	66.0168	123.662	7.08512	195.444	10.3338	0.312128	0.018073	*	0.493308	0.031617	*	1.58047	0.0010434	**
C_0068	Lys	866	HMDB0000182,HMDB0003405	624.715	881.714	771.021	697.784	731.618	630.366	469.845	435.711	435.728	759.15	128.91	686.589	51.5457	447.095	19.7025	0.904418	0.44064		0.588941	0.049519	*	0.651182	0.008135	**
A_0027	Malic acid	525	HMDB0000156,HMDB0000744	179.962	241.103	232.999	236.102	244.546	278.151	313.338	245.955	256.083	218.021	33.2082	252.933	22.244	271.792	36.3345	1.16013	0.21484		1.24663	0.13201		1.07456	0.49417
A_0099	Malonyl CoA_divalent	644066		N.D.	N.D.	N.D.	N.D.	N.D.	N.D.	N.D.	N.D.	N.D.	N.A.	N.A.	N.A.	N.A.	N.A.	N.A.	N.A.	N.A.		N.A.	N.A.		N.A.	N.A.
C_0072	Met	876	HMDB0000696	38.6261	53.5295	49.5354	25.0908	22.5074	32.2543	41.2713	37.1572	37.637	47.2303	7.71448	26.6175	5.04962	38.6885	2.24957	0.563568	0.02368	*	0.819145	0.18832		1.4535	0.03731	*
C_0017	N,N-Dimethylglycine	673	HMDB0000092	N.D.	N.D.	N.D.	N.D.	N.D.	N.D.	N.D.	N.D.	N.D.	N.A.	N.A.	N.A.	N.A.	N.A.	N.A.	N.A.	N.A.		N.A.	N.A.		N.A.	N.A.
A_0117	NAD+	5893	HMDB0000902	30.8423	32.3997	35.0843	20.8283	16.033	14.6063	18.1012	22.1764	17.5701	32.7755	2.14581	17.1559	3.25945	19.2826	2.52018	0.523437	0.0038194	**	0.588323	0.0023309	**	1.12396	0.42481
A_0118	NADP+	5886	HMDB0000217	2.43926	4.58958	5.35729	2.87878	2.72389	2.51122	3.23883	4.32429	2.99878	4.12871	1.51262	2.70463	0.184533	3.52063	0.706262	0.655078	0.24338		0.85272	0.57532		1.30171	0.17701
C_0054	Ornithine	389	HMDB0000214,HMDB0003374	280.006	344.774	330.265	130.712	158.956	133.572	25.2537	24.6099	23.3407	318.348	33.9886	141.08	15.5471	24.4014	0.973394	0.443163	0.00484	**	0.0766501	0.0044008	**	0.172961	0.0057147	**
C_0087	Phe	994	HMDB0000159	158.886	237.593	208.774	146.389	150.045	139.455	175.03	165.165	155.432	201.751	39.8208	145.296	5.37903	165.209	9.79887	0.720174	0.131		0.818875	0.24953		1.13705	0.051501
A_0040	Phosphoenolpyruvic acid	1005	HMDB0000263	28.4479	28.7951	37.764	40.9853	38.971	39.9698	30.6075	29.4053	24.5167	31.669	5.2813	39.9753	1.00716	28.1765	3.22597	1.26229	0.10766		0.889719	0.39425		0.704847	0.016947	*
C_0028	Pro	614	HMDB0000162,HMDB0003411	266.983	343.484	317.172	201.511	197.361	192.566	170.495	174.808	165.046	309.213	38.8669	197.146	4.47651	170.117	4.89175	0.637573	0.036321	*	0.55016	0.023579	*	0.862897	0.0021856	**
A_0092	PRPP	7339	HMDB0000280	2.55972	4.88287	4.13929	1.81304	N.D.	N.D.	3.00644	2.29376	2.37969	3.86062	1.18638	1.81304	N.A.	2.55996	0.389041	0.469623	N.A.		0.663096	0.19029		1.41197	N.A.
C_0007	Putrescine	1045	HMDB0001414	196.341	253.004	231.807	313.381	326.217	321.376	439.528	365.132	385.31	227.051	28.6294	320.325	6.48226	396.657	38.4742	1.41081	0.025257	*	1.747	0.0046444	**	1.2383	0.071421
A_0004	Pyruvic acid	1060	HMDB0000243	N.D.	N.D.	N.D.	N.D.	N.D.	N.D.	N.D.	N.D.	N.D.	N.A.	N.A.	N.A.	N.A.	N.A.	N.A.	N.A.	N.A.		N.A.	N.A.		N.A.	N.A.
A_0068	Ribose 5-phosphate	439167	HMDB0001548	2.96971	2.93506	4.01424	3.61908	2.1068	3.99434	4.14993	3.83845	2.88001	3.30634	0.613304	3.24007	0.999214	3.6228	0.661856	0.979959	0.92763		1.09571	0.57652		1.11812	0.61385
A_0069	Ribulose 5-phosphate	439184	HMDB0000618	10.2019	15.5778	13.834	14.5543	12.4235	19.481	13.9135	11.8061	12.0706	13.2046	2.74264	15.4863	3.61988	12.5968	1.14801	1.1728	0.43664		0.953971	0.74928		0.813414	0.29929
C_0167	S-Adenosylmethionine	34755	HMDB0001185	39.9683	58.8771	50.5231	17.536	19.715	16.0915	7.67629	7.13897	7.53708	49.7895	9.47574	17.7808	1.82412	7.45078	0.278863	0.35712	0.024553	*	0.149646	0.016224	*	0.419034	0.0089986	**
C_0009	Sarcosine	1088	HMDB0000271	N.D.	N.D.	N.D.	N.D.	N.D.	N.D.	N.D.	N.D.	N.D.	N.A.	N.A.	N.A.	N.A.	N.A.	N.A.	N.A.	N.A.		N.A.	N.A.		N.A.	N.A.
A_0077	Sedoheptulose 7-phosphate	165007	HMDB0001068	31.151	48.062	45.6914	36.0647	35.8578	34.2365	29.9957	26.9505	27.3456	41.6348	9.15629	35.3863	1.00117	28.0973	1.65592	0.849923	0.35854		0.674851	0.12034		0.794015	0.0054779	**
C_0020	Ser	617	HMDB0000187,HMDB0003406	336.245	442.995	380.022	410.99	439.178	402.766	628.295	585.567	534.162	386.421	53.6619	417.645	19.0962	582.675	47.1334	1.0808	0.42491		1.50788	0.009279	**	1.39514	0.01556	*
C_0066	Spermidine	1102	HMDB0001257	15.8751	19.036	17.6313	21.4404	23.8282	22.6698	27.6502	24.8583	25.2435	17.5141	1.58368	22.6461	1.19407	25.9173	1.51304	1.29302	0.012952	*	1.4798	0.0026819	**	1.14445	0.045255	*
C_0112	Spermine	1103	HMDB0001256	N.D.	N.D.	N.D.	N.D.	N.D.	N.D.	N.D.	N.D.	N.D.	N.A.	N.A.	N.A.	N.A.	N.A.	N.A.	N.A.	N.A.		N.A.	N.A.		N.A.	N.A.
A_0016	Succinic acid	1110	HMDB0000254	431.134	610.428	600.153	537.289	410.89	578.698	387.194	441.315	329.025	547.238	100.68	508.959	87.4173	385.845	56.1571	0.93005	0.64559		0.705076	0.090078		0.758105	0.12143
C_0033	Thr	6288	HMDB0000167	316.855	413.369	390.348	147.493	137.205	139.179	152.202	141.947	141.475	373.524	50.4087	141.292	5.45958	145.208	6.0615	0.378268	0.01451	*	0.388752	0.014822	*	1.02771	0.45296
C_0132	Thymidine	5789	HMDB0000273	N.D.	N.D.	N.D.	N.D.	N.D.	N.D.	N.D.	N.D.	N.D.	N.A.	N.A.	N.A.	N.A.	N.A.	N.A.	N.A.	N.A.		N.A.	N.A.		N.A.	N.A.
C_0040	Thymine	1135	HMDB0000262	N.D.	N.D.	N.D.	N.D.	N.D.	N.D.	N.D.	N.D.	N.D.	N.A.	N.A.	N.A.	N.A.	N.A.	N.A.	N.A.	N.A.		N.A.	N.A.		N.A.	N.A.
C_0114	Trp	1148	HMDB0000929	55.3216	78.625	67.5909	41.314	40.1611	38.331	42.2031	39.2009	38.0143	67.1792	11.6571	39.9353	1.50428	39.8061	2.15899	0.59446	0.053787		0.592536	0.051214		0.996763	0.93674
C_0098	Tyr	1153	HMDB0000158	137.177	180.512	175.563	67.1224	77.9099	79.5928	62.7445	69.5799	62.1518	164.417	23.7204	74.875	6.7665	64.8254	4.12819	0.455396	0.016647	*	0.394273	0.016119	*	0.865782	0.10725
C_0061	Tyramine	5610	HMDB0000306	2.52735	2.49589	2.1295	1.17101	0.599638	0.468424	N.D.	N.D.	N.D.	2.38425	0.221177	0.746357	0.373565	N.A.	N.A.	0.313037	0.0056748	**	<1	N.A.		<1	N.A.
A_0096	UDP	6031	HMDB0000295	23.6661	27.9122	34.9772	23.1106	22.1863	20.4089	14.1661	14.2639	13.4076	28.8519	5.71378	21.9019	1.37313	13.9459	0.468704	0.759117	0.16375		0.483362	0.04481	*	0.636743	0.0053489	**
A_0082	UMP	6030	HMDB0000288	66.4868	100.762	84.4621	99.0286	100.46	105.389	130.966	108.774	106.55	83.9035	17.1442	101.626	3.33649	115.43	13.5003	1.21122	0.21201		1.37575	0.070021		1.13583	0.21395
C_0024	Uracil	1174	HMDB0000300	N.D.	11.8454	11.6322	11.4898	13.6982	15.156	11.492	11.8017	12.0282	11.7388	0.150784	13.448	1.84587	11.774	0.269154	1.1456	0.2492		1.00299	0.86392		0.875517	0.25538
C_0134	Uridine	6029	HMDB0000296	11.9319	12.1854	15.7487	24.8873	29.3303	33.0696	25.3488	23.0597	21.202	13.2887	2.13421	29.0957	4.09621	23.2035	2.07714	2.18952	0.0094933	**	1.74611	0.0044989	**	0.797488	0.11388
A_0109	UTP	6133	HMDB0000285	21.5327	20.429	26.9153	8.76309	7.26986	6.06727	4.62995	7.40414	6.01247	22.959	3.47042	7.36674	1.35052	6.01552	1.3871	0.320865	0.0086811	**	0.262011	0.0068393	**	0.816578	0.29332
C_0030	Val	1182	HMDB0000883	361.767	458.243	400.539	127.25	121.747	121.386	172.707	172.179	165.498	406.849	48.5464	123.461	3.28631	170.128	4.01837	0.303456	0.0093923	**	0.418161	0.013268	*	1.37799	0.00012827	***
C_0008	β-Ala	239	HMDB0000056	223.181	302.625	265.334	90.3363	74.7807	90.4326	71.0596	64.9667	43.9138	263.713	39.7471	85.1832	9.00895	59.98	14.2434	0.323014	0.012785	*	0.227444	0.0068352	**	0.70413	0.071837
ID consists of analysis mode and number. 'C' and 'A' showed cation and anion modes, respectively.
N.D. (Not Detected): The target peak or metabolite was below detection limits.
N.A. (Not Available): The calculation was impossible because of insufficience of the data.
¶ The ratio is of computed by using averaged detection values. The latter was used as denominator.
|| The p-value is computed by Welch's t-test. (*<0.05, **<0.01, ***<0.001)
Ala: Peak intensity is saturated. Relative area was computed by using 13C isotope ion peak.
The data are sorted by Compound name in ascending order.

## Sheet: Figure 1 PCA Score
PCA Score
PC	Contribution(%)	Fed-1	Fed-2	Fed-3	Fast1-1	Fast1-2	Fast1-3	Fast2-1	Fast2-2	Fast2-3
PC1	50.5075	-11.4428	-17.7595	-16.9369	-0.302012	-0.246086	1.32709	15.3951	15.7644	14.2007
PC2	24.2068	-5.6869	-6.50118	-5.70285	12.1605	12.5826	12.1412	-5.76187	-6.30718	-6.92433
PC3	8.38746	-10.9271	6.31653	2.87348	0.222997	-2.10801	1.93513	5.53304	1.42248	-5.26851
PC4	4.41888	-0.868097	4.30683	-3.93314	-4.71562	6.58233	-1.79398	1.77382	-3.57612	2.22398
PC5	3.70369	4.80324	-1.12449	-2.33924	-1.12896	-0.476513	1.14535	5.89313	-0.739343	-6.03318
PC6	3.40423	-0.521964	-2.86367	3.64337	-5.95594	-0.00717814	5.87585	0.140851	-1.57845	1.26712
PC7	2.98791	1.0731	3.96816	-4.89329	-0.995052	-3.2097	4.54305	-2.76296	1.89338	0.383319
PC8	2.38354	-0.0629206	0.395402	-0.561643	2.57705	-3.32754	0.884407	2.52147	-5.62037	3.19415

## Sheet: Figure 1 Factor Loading
Factor Loading
ID	HMT DB †			m/z	MT/RT	Factor Loading
	Compound name	PubChem CID	HMDB ID			PC1	PC2	PC3	PC4	PC5	PC6	PC7	PC8
A_0002	Propionic acid	1032	HMDB0000237	73.0302	10.7441	-0.0655296	-0.051863	0.0123636	-0.00590136	-0.000929095	0.0108551	-0.00661948	-0.00718444
A_0005	Isobutyric acid Butyric acid	6590 264	HMDB0001873 HMDB0000039	87.046	9.75952	-0.0668535	-0.0465657	0.0237453	-0.0100603	-0.00733385	0.00654122	-0.00163204	-0.0118451
A_0006	Lactic acid	612	HMDB0000190,HMDB0001311	89.0254	10.6091	-0.0738861	0.00587175	0.0255826	-0.0160792	0.0117389	0.00380675	0.0102747	0.00295403
A_0007	3-Hydroxypropionic acid	68152	HMDB0000700	89.0255	10.3548	-0.070191	-0.0364659	0.0109876	0.00949866	0.00866211	0.00207211	0.0117286	-0.0199402
A_0008	Aniline	6115	HMDB0003012	92.0513	9.59061	-0.055309	0.0683996	0.0250479	0.0139993	-0.00907622	0.0367466	0.0418536	-0.00536488
A_0009	Tiglic acid	125468	HMDB0001470	99.0463	9.60816	-0.0682229	0.0240994	0.0601694	-0.00158632	-0.0263995	-0.0216787	0.00190322	0.0126816
A_0010	2-Hydroxybutyric acid	440864	HMDB0000008	103.041	9.65704	-0.0655178	-0.0520921	0.0114346	0.0038009	0.00387779	3.73172e-05	0.0103495	-0.00500159
A_0011	3-Hydroxybutyric acid	441	HMDB0000011,HMDB0000357,HMDB0000442	103.041	9.43953	-0.0674314	-0.0468679	0.0114499	-0.00166981	0.00350972	0.00433908	0.00231308	-0.00314921
A_0012	Glyceric acid	439194	HMDB0000139,HMDB0006372	105.02	10.237	0.0327345	0.0068255	0.115083	0.0329224	0.140046	0.105588	-0.0275751	0.00654862
A_0013	Fumaric acid	444972	HMDB0000134	115.005	24.3697	0.0448399	-0.0132161	0.103455	0.090171	0.0771045	0.0464969	-0.0249297	0.0947011
A_0014	2-Oxoisovaleric acid	49	HMDB0000019	115.042	10.052	-0.0470503	-0.0406169	-0.0344385	0.0680735	0.072236	-0.0831704	0.14016	0.0121187
A_0015	Hexanoic acid	8892	HMDB0000535	115.077	8.84063	-0.00276113	0.0393864	0.0864236	-0.164459	0.0247442	-0.109103	0.0810282	0.0257815
A_0016	Succinic acid	1110	HMDB0000254	117.02	20.2703	-0.0536513	0.0227519	0.0938832	-0.0885434	-0.0175922	0.0188421	0.0711849	-0.00677779
A_0017	β-Hydroxyisovaleric acid	69362	HMDB0000754	117.056	9.04149	-0.0485445	-0.0643098	0.0493328	-0.0298404	0.0247394	0.0987255	-0.0408461	-0.00854418
A_0018	Benzoic acid	243	HMDB0001870	121.031	9.74355	0.0737903	0.00143243	0.0293496	-0.00267367	0.00376558	-0.01659	-0.0152779	0.00593561
A_0019	5-Oxoproline	7405	HMDB0000267	128.036	9.39241	0.0671878	-0.04175	0.0307618	0.0263647	-0.00534789	-0.00481509	-0.0272124	0.0143369
A_0020	Citraconic acid	643798	HMDB0000634	129.02	16.4188	-0.0642943	-0.0263543	0.030376	-0.0175429	0.0119947	0.0905973	0.0828016	0.013492
A_0021	4-Methyl-2-oxovaleric acid 3-Methyl-2-oxovaleric acid	70 47	HMDB0000695 HMDB0000491	129.056	9.43237	-0.0582106	-0.0646697	0.0151756	-0.000742159	0.0487277	-0.00808376	0.00463518	-0.0170838
A_0022	Heptanoic acid	8094	HMDB0000666	129.092	8.52442	-0.0130771	-0.00831762	0.0825923	-0.183114	0.11736	-0.0596328	0.0408917	0.0108595
A_0023	N-Acetylalanine	88064	HMDB0000766	130.052	8.80713	-0.0609549	-0.0239606	0.0250145	0.0291558	-0.0270627	-0.0635605	0.128513	0.0568957
A_0024	Glutaric acid	743	HMDB0000661	131.036	16.3821	-0.0687517	-0.0424652	0.00386069	-0.0149241	0.00735407	0.0081161	-0.00498223	-0.00621688
A_0025	3-Ureidopropionic acid	111	HMDB0000026	131.047	9.15945	-0.0663915	-0.0375338	-0.000190831	-0.0257001	0.0275122	0.0688616	0.0427389	0.00397495
A_0026	2-Hydroxy-4-methylvaleric acid	439960	HMDB0000624	131.073	8.75971	-0.0655838	-0.052216	0.00786332	-0.00042316	0.00584661	0.00361812	0.00498422	-0.00584608
A_0027	Malic acid	525	HMDB0000156,HMDB0000744	133.015	20.685	0.0448297	0.0112708	0.122209	0.0467671	0.0276412	0.0788782	-0.0160219	0.0911476
A_0028	p-Toluic acid m-Toluic acid o-Toluic acid	7470 7418 8373		135.046	9.0737	0.0431242	0.0490304	0.0553901	0.0526676	0.0912436	0.0992085	-0.0205932	0.109102
A_0029	p-Hydroxybenzoic acid	135	HMDB0000500	137.025	9.31182	0.0618661	-0.00682407	0.0777661	0.0535965	0.0183868	0.0468853	-0.0291021	0.0792433
A_0030	Ethanolamine phosphate	1015	HMDB0000224	140.013	7.95647	-0.0228645	0.0219675	0.163884	0.0169237	-0.0442008	-0.0146622	-0.0617146	-0.00717623
A_0031	Octanoic acid	379	HMDB0000482	143.109	8.28368	-0.0173556	0.0215935	-0.0219239	-0.129557	-0.139698	-0.0711068	0.146717	-0.103592
A_0032	2-Oxoglutaric acid	51	HMDB0000208	145.015	20.7423	-0.0642838	0.0537276	-0.00206951	0.00783087	0.0134633	0.0183505	0.0330851	-0.00653645
A_0033	2-Hydroxyglutaric acid	43	HMDB0000606,HMDB0000694	147.031	16.4044	-0.073263	0.0142315	0.0245113	-0.0242689	-0.00858286	0.00636576	0.00351625	0.000811039
A_0034	3-Phenylpropionic acid	107	HMDB0000764	149.06	8.7476	0.0402608	-0.0174206	0.0952058	0.0820663	-0.043811	0.117562	0.0965117	-0.0545826
A_0035	Cysteinesulfinic acid	1549098	HMDB0000996	152.003	9.46468	-0.0704745	0.0181381	0.0302742	-0.0164916	0.034773	-0.0116809	-0.0514877	0.0384344
A_0036	2-Oxoadipic acid	71	HMDB0000225	159.031	17.1482	-0.0641406	-0.0270853	-0.0450005	0.0636312	0.0370638	0.00143377	-0.0419996	-0.0747031
A_0037	8-Hydroxyoctanoic acid 2-Hydroxyoctanoic acid	69820 94180	HMDB0000711	159.103	7.97936	0.0496177	-0.0400502	0.0681769	-0.0292315	0.117269	-0.0324831	-0.0280331	-0.0944934
A_0038	Terephthalic acid	7489	HMDB0002428	165.02	16.2132	0.047355	0.025158	0.0192818	-0.123882	0.135231	0.0672487	-0.0133791	-0.0195545
A_0039	Homocysteinesulfinic acid	161712	HMDB0006462	166.019	8.71017	-0.0723881	0.0206928	-0.0168767	0.0188105	0.013345	0.00334811	-0.0238655	-0.0337363
A_0040	Phosphoenolpyruvic acid	1005	HMDB0000263	166.976	20.4294	-0.0186901	0.0907268	0.0456326	-0.0709895	0.01189	0.0336355	-0.0851002	-0.0246209
A_0041	Uric acid	1175	HMDB0000289	167.023	8.83443	0.033636	-0.0900897	0.0511179	0.00866902	0.0255459	0.00244401	-0.0420168	0.0147811
A_0042	Dihydroxyacetone phosphate	668	HMDB0001473	168.992	12.4374	-0.0629743	-0.0206564	0.0530625	-0.0908255	0.000466428	0.0439166	0.0465702	0.0120561
A_0044	Glycerol 3-phosphate	439162	HMDB0000126	171.008	11.9325	-0.0537677	-0.0387279	0.0954366	-0.0682588	-0.0309017	0.00979499	-0.00118376	0.0196326
A_0045	Decanoic acid	2969	HMDB0000511	171.14	7.89321	-0.0215183	0.0434829	0.00795111	-0.21387	-0.011152	-0.040885	-0.0432095	-0.0152536
A_0046	cis-Aconitic acid	643757	HMDB0000072	173.01	26.7628	-0.0212879	-0.0534315	-0.101195	-0.0471751	-0.0784276	0.0993755	-0.0955565	0.0729559
A_0047	Formiminoglutamic acid	439233	HMDB0000854	173.058	8.10242	-0.065833	-0.0290016	0.0100792	-0.0196997	-0.0959341	0.0321365	0.00434685	-0.0439607
A_0048	Ascorbic acid	54670067	HMDB0000044	175.026	8.40787	-0.0237645	0.0690264	-0.00903339	0.0822361	0.0586198	-0.111212	0.070347	0.129617
A_0049	N-Carbamoylaspartic acid	93072	HMDB0000828	175.037	15.1477	-0.0655099	-0.0523019	0.00614422	0.00298592	0.00893889	-0.000579634	0.0116416	-0.00503433
A_0050	Homovanillic acid	1738	HMDB0000118	181.052	8.21211	-0.0719245	-0.0278452	0.0203186	-0.00339381	-0.00528662	0.00193595	0.0116723	0.00114719
A_0051	O-Phosphoserine	68841	HMDB0000272	184.003	12.0851	0.0682852	-0.0394281	0.0264374	0.00703599	0.00955086	-0.0243468	-0.0287391	-0.00436507
A_0052	3-Phosphoglyceric acid	439183	HMDB0000807	184.987	19.1019	-0.0314502	0.0675851	0.106883	-0.0666975	0.0349988	0.00919477	0.00293015	0.0368484
A_0053	2-Phosphoglyceric acid	439278	HMDB0003391	184.987	18.6563	-0.0392263	0.0586636	0.0459518	-0.130361	0.0339549	0.0733135	-0.0496819	0.0116191
A_0054	XA0017			186.115	7.80298	-0.0036912	0.0415596	0.098238	-0.0357682	0.192854	0.0523489	0.0393094	-0.0371991
A_0055	Azelaic acid	2266	HMDB0000784	187.099	11.9305	0.0424057	0.0190943	0.00488675	-0.102346	0.0632852	0.169276	-0.085094	-0.0406514
A_0056	N-Acetylmethionine	448580	HMDB0011745	190.056	8.0599	-0.0654861	-0.0517106	0.0166012	-0.0025186	-0.00390668	0.00837905	-0.00301908	-0.00654738
A_0057	Citric acid	311	HMDB0000094	191.021	25.2708	0.0435673	-0.0537697	0.0948921	0.0338879	-0.0250329	-0.0568606	-0.0869231	0.026968
A_0058	XA0019			191.021	8.24095	0.0347022	-0.0661037	0.0468401	-0.0803548	-0.0439417	0.0559347	-0.109662	-0.0840119
A_0060	Quinic acid	6508	HMDB0003072	191.049	8.04633	0.00684535	-0.0306222	0.0104236	0.0418382	0.24053	0.0235239	0.0142324	0.118754
A_0061	Glucuronic acid-1 Galacturonic acid-1	94715 439215	HMDB0000127 HMDB0002545	193.036	8.20943	-0.0101149	0.0993182	0.0372748	-0.00800705	-0.0226845	-0.0223627	-0.0906953	0.00304932
A_0062	Glucuronic acid-2 Galacturonic acid-2	94715 439215	HMDB0000127 HMDB0002545	193.037	8.04328	0.0668228	0.0300395	0.0591328	0.0106955	-0.00349024	-0.0135176	-0.0365127	0.0306061
A_0065	Lauric acid	3893	HMDB0000638	199.172	7.61056	-0.0324962	0.0865711	0.0139005	-0.0680063	0.00354665	-0.0856415	-0.0264941	-0.00835652
A_0066	Pantothenic acid	6613	HMDB0000210	218.105	7.62048	-0.035507	-0.00834742	0.148482	0.0509156	-0.0177476	-0.0533858	-0.0600991	0.0170407
A_0067	XA0027			227.202	7.40804	-0.0340719	0.0936872	-0.0109876	0.0424232	-0.0010518	-0.0133266	-0.0139595	-0.0344617
A_0068	Ribose 5-phosphate	439167	HMDB0001548	229.013	10.4255	0.0150413	-0.0166722	0.0910393	-0.185303	0.0730217	0.071113	-0.00206035	0.0568775
A_0069	Ribulose 5-phosphate	439184	HMDB0000618	229.014	10.8038	-0.00982581	0.0509882	0.112784	-0.0259387	-0.00168715	0.103924	0.122696	0.102128
A_0070	2-Deoxyglucose 6-phosphate	440992		243.028	10.1427	-0.0650733	-0.0524671	-0.0113659	-0.00954767	0.0216857	0.00807182	-0.00087046	-0.00729378
A_0071	myo-Inositol 2-phosphate	160886		259.023	10.4927	-0.0486075	0.0285841	0.0421677	0.121883	0.0302226	0.0150946	-0.0732384	0.13623
A_0072	Glucose 6-phosphate	5958	HMDB0001401	259.024	9.72972	-0.0662067	0.00119536	0.077854	-0.00660703	-0.0208481	0.0240592	-0.0385984	0.0388741
A_0073	Glucose 1-phosphate	65533	HMDB0001586	259.024	10.0075	0.0130157	0.0954634	0.0744805	-0.0122236	-0.0118836	0.0332902	-0.0279711	-0.0215777
A_0074	Fructose 6-phosphate	603	HMDB0000124	259.024	9.82765	-0.0415001	0.00300474	0.108784	-0.0568023	0.0337069	0.0346995	-0.132748	-0.0969658
A_0075	Sulfotyrosine	514186		260.026	8.28651	0.0491927	0.063512	0.00694398	0.0620484	0.0206734	-0.0791883	0.0873086	-0.0214666
A_0076	6-Phosphogluconic acid	91493	HMDB0001316	275.019	14.384	-0.0664696	-0.0135238	0.0610922	0.0398545	-0.0207062	-0.0227231	0.0686143	0.0180366
A_0077	Sedoheptulose 7-phosphate	165007	HMDB0001068	289.035	9.50402	-0.0640031	0.00451055	0.0865539	0.0240151	-0.0485856	-0.00691614	-0.0257237	0.0134792
A_0078	N-Acetylglucosamine 6-phosphate	440996	HMDB0001062	300.051	9.08487	0.0504542	-0.0286592	0.101274	0.0585574	0.00764613	0.0388781	0.00610693	0.110274
A_0079	N-Acetylglucosamine 1-phosphate	440272	HMDB0001367	300.051	9.452	0.0248538	0.0955059	0.0303887	0.00393449	0.0242151	0.0730182	-0.000245852	0.0407412
A_0080	dTMP	9700	HMDB0001227	321.053	9.45671	0.0451479	0.0734325	0.0331452	-0.0166549	-0.0369997	0.0876935	-0.0543333	0.00643441
A_0081	CMP	6131	HMDB0000095	322.047	9.48168	0.0246509	0.068201	0.108322	0.0769738	0.0112877	0.0408597	-0.0124892	0.0634189
A_0082	UMP	6030	HMDB0000288	323.031	9.67885	0.0539239	0.00454952	0.116766	0.0592101	0.00984167	-0.00299064	0.000424596	0.0521623
A_0084	Ascorbate 2-glucoside	54693473		337.079	7.11835	0.0461408	0.0467172	0.0152797	0.0920017	0.0556248	-0.0639272	0.134983	0.0437233
A_0085	Fructose 1,6-diphosphate	172313	HMDB0001058	338.991	14.317	0.0625848	-0.047861	0.0273008	-0.0392417	0.066063	0.00572262	0.0222442	-0.000236778
A_0087	AMP	6083	HMDB0000045	346.058	9.19776	0.0372079	0.061633	0.11567	0.030909	-0.00887381	-0.00608109	-0.00296533	0.0472793
A_0088	IMP	8582	HMDB0000175	347.042	9.45568	-0.00751137	-0.0714028	0.0789208	-0.146063	0.0195315	-0.00493054	0.0176541	-0.0610498
A_0089	GMP	6804	HMDB0001397	362.052	9.07	-0.0681333	-0.0105301	0.0712743	0.0259439	-0.00146979	0.0179132	0.000905027	0.0104029
A_0090	NADPH_divalent	5884	HMDB0000221	371.542	11.1211	-0.063071	-0.0509814	0.00477159	0.031165	0.021036	-0.0316557	0.0598997	0.00147134
A_0091	CoA_divalent	87642	HMDB0001423	382.553	10.4553	0.00520742	0.0576977	0.138517	-0.0076091	0.0530785	0.0820753	0.0409013	0.0329392
A_0092	PRPP	7339	HMDB0000280	388.946	16.3467	-0.030254	-0.0861636	0.0582861	-0.0176764	-0.0191046	-0.0715018	-0.021695	0.0583251
A_0093	FAD_divalent	643975	HMDB0001248	391.574	7.81718	-0.0521342	0.0564315	0.0129157	-0.0434474	-0.0185505	-0.0591578	0.0314703	-0.135617
A_0095	CDP	6132	HMDB0001546	402.013	11.29	-0.0704872	-0.0203511	0.0298931	-0.0171607	-0.0352988	-0.0473324	-0.0215191	-0.0171364
A_0096	UDP	6031	HMDB0000295	402.997	11.4711	-0.0703996	0.00579356	0.0263116	-0.0379414	-0.0280543	0.0201798	-0.0727824	-0.0166592
A_0097	Acetyl CoA_divalent	444493	HMDB0001206	403.557	10.1252	-0.050649	-0.00659823	-0.0180723	0.117974	-0.0872949	0.11997	0.0625843	0.011319
A_0098	Propionyl CoA_divalent	92753	HMDB0001275	410.567	9.99704	-0.0647683	-0.0513582	0.0210742	0.0180914	-0.000408302	-0.0127784	0.0296602	-0.00203199
A_0100	3',5'-ADP	159296	HMDB0000061	426.024	13.4655	0.00350735	0.0652551	0.13407	-0.0120264	0.0383206	-0.0389054	-0.0290432	-0.0816159
A_0101	ADP	6022	HMDB0001341	426.025	10.7195	-0.051756	-0.0630363	0.0594947	-0.0135615	-0.0354926	-0.0678804	-0.023373	0.00723149
A_0102	Succinyl CoA_divalent Methylmalonyl CoA_divalent	92133 123909	HMDB0001022 HMDB0001269	432.56	11.5938	-0.0551492	0.0335145	0.0369861	0.0893047	0.0669979	-0.0277271	0.102822	0.0490677
A_0103	GDP	8977	HMDB0001201	442.02	10.4888	-0.0702709	-0.0334564	0.0292838	0.00810686	-0.00300129	-0.00146203	0.00142583	-0.00501556
A_0104	XA0065			445.056	6.92625	-0.0283201	0.0133796	0.143472	0.00279758	-0.0393783	-0.0481925	-0.0967472	0.102311
A_0105	FMN	643976	HMDB0001520	455.099	8.27769	0.0720313	0.00586827	0.0474402	0.00192844	-0.0105483	0.0042039	-0.0136855	0.0231177
A_0108	CTP	6176	HMDB0000082	481.979	12.139	-0.0656788	-0.0430248	-0.0298169	-0.0376529	-0.0252467	-0.0138059	0.00233309	-0.0442125
A_0109	UTP	6133	HMDB0000285	482.964	12.3468	-0.0660131	-0.0440559	-0.0131487	-0.0438692	-0.00385915	0.0103288	-0.0403423	-0.0272834
A_0110	CDP-choline	13804	HMDB0001413	487.102	6.78245	0.0575312	-0.0380521	0.0724789	-0.05568	0.0316694	-0.0691971	-0.013859	0.038427
A_0112	ATP	5957	HMDB0000538	505.991	11.579	-0.0610081	-0.0610281	0.00540149	-0.0260839	-0.00891501	-0.0206791	-0.0109647	-0.0156716
A_0113	GTP	6830	HMDB0001273	521.987	11.2962	-0.068447	-0.0432725	0.0122904	-0.0108249	-0.000791796	-0.00130421	-0.00815085	-0.00779577
A_0114	UDP-glucose UDP-galactose	8629 23724458	HMDB0000286 HMDB0000302	565.051	8.55296	-0.0424073	-0.0490734	0.123041	0.0163841	-0.0170884	-0.0271972	-0.0325553	0.0037904
A_0115	UDP-glucuronic acid	17473	HMDB0000935	579.03	10.8484	-0.0674481	-0.00708196	0.07115	0.000979773	0.0112772	0.0168391	0.0329113	0.0500417
A_0116	UDP-N-acetylgalactosamine UDP-N-acetylglucosamine	23724461 445675	HMDB0000304 HMDB0000290	606.077	8.37807	-0.0691316	-0.0299374	0.0438784	0.00225944	-0.016409	-0.0313052	0.0066844	-0.0125165
A_0117	NAD+	5893	HMDB0000902	662.104	6.5531	-0.0580762	-0.0609261	0.00368294	-0.0545512	-0.000638495	-0.0401119	-0.0264603	-0.0357562
A_0118	NADP+	5886	HMDB0000217	742.069	9.28454	-0.0254414	-0.0579279	0.104562	-0.0510193	-0.0905424	0.00122906	-0.0591951	-0.104699
C_0001	Urea	1176	HMDB0000294	61.0404	20.8578	-0.0716623	-0.0261616	0.0210781	-0.00193482	0.00824176	-0.0211365	0.0169938	-0.0272064
C_0002	Ethanolamine	700	HMDB0000149	62.0606	6.03948	-0.0537763	0.0560159	0.0551664	0.0831521	-0.0165599	0.0172847	0.0363787	0.00170598
C_0003	Aminoacetone	215	HMDB0002134	74.0603	6.53643	-0.063866	0.0271235	0.0665795	0.0444824	-0.0336166	-0.0407108	0.0033861	-0.0433705
C_0004	Gly	750	HMDB0000123	76.0396	7.93484	0.0380355	-0.0859105	0.0555067	0.0211326	-0.0250758	-0.0149452	-0.0045141	0.0241962
C_0005	Trimethylamine N-oxide	1145	HMDB0000925	76.0757	6.41899	-0.0674758	0.0387898	0.0388162	0.0131279	-0.0189482	0.0261207	0.0106048	0.0116074
C_0006	Morpholine	8083	HMDB0031581	88.0764	6.3102	0.0461817	-0.0450884	0.0439344	-0.0919538	-0.0807507	-0.0894459	-0.0273522	0.0915662
C_0007	Putrescine	1045	HMDB0001414	89.1078	4.45503	0.0688184	0.0043681	0.057088	0.0447493	-0.0036195	0.00146744	-0.029755	0.0482181
C_0008	β-Ala	239	HMDB0000056	90.0556	6.98148	-0.0685132	-0.0407099	0.0226333	-0.00314653	0.0177757	-0.00640183	0.020066	-0.00380216
C_0010	Ala	602	HMDB0000161,HMDB0001310	91.0584	8.58162	0.00295005	-0.0480077	0.137024	0.0845156	-0.00296388	-0.0784612	-0.0247105	-0.0819414
C_0011	Glycerol	753	HMDB0000131	93.0552	21.8412	0.0600186	-0.0138739	0.0493655	-0.0774813	-0.0971745	0.0631107	0.00366242	-0.0286117
C_0012	1-Aminocyclopropane-1-carboxylic acid Homoserinelactone	535 73509		102.055	6.73928	-0.0673677	-0.0325949	0.000719106	0.0556102	-0.0031674	0.00795366	-0.0446181	-0.0623937
C_0013	Cadaverine	273	HMDB0002322	103.123	4.73309	-0.0664925	-0.0397503	-0.0425669	-0.00744667	0.0359638	0.0213773	-0.0158121	9.38503e-05
C_0014	N-Methylalanine	5288725		104.071	9.84612	-0.0613742	0.0155514	0.0132773	-0.11617	0.00543473	-0.00720295	0.0484574	0.090612
C_0015	GABA	119	HMDB0000112	104.071	7.33264	0.0455192	-0.0379395	0.041092	-0.119673	-0.114129	0.0358335	0.0697451	0.000164627
C_0016	2-Aminoisobutyric acid 2-Aminobutyric acid	6119 6657	HMDB0001906 HMDB0000452	104.071	9.23221	-0.0681131	-0.0443269	0.00166552	0.00584378	0.0138076	-0.00699264	0.0192753	-0.00443224
C_0018	3-Aminoisobutyric acid	64956	HMDB0003911	104.071	7.48103	-0.0649302	-0.0532785	0.0101016	0.00769907	0.00805601	-0.00636978	0.0171952	-0.00509008
C_0019	Choline	305	HMDB0000097	104.108	6.51293	0.0600758	0.0167909	0.061989	0.105549	-0.040668	0.00744559	-0.0442383	0.0238817
C_0020	Ser	617	HMDB0000187,HMDB0003406	106.051	9.56003	0.0616581	-0.0380821	0.0711776	0.0456694	0.0061312	-0.0320668	-0.0183551	-0.0160518
C_0021	Diethanolamine	8113	HMDB0004437	106.087	7.28936	0.0308802	-0.0273	-0.115376	0.0272245	-0.0943803	0.0512174	-0.0338802	-0.155467
C_0022	Hypotaurine	107812	HMDB0000965	110.028	17.7721	-0.0706618	-0.0321172	0.0270054	-0.00269271	-0.00431	-0.00335102	0.0150143	-0.00115055
C_0024	Uracil	1174	HMDB0000300	113.035	21.8241	0.0227656	0.0438079	0.125898	0.035382	-0.125013	0.0658143	-0.00346377	-0.0115703
C_0025	1-Pyrroline 5-carboxylic acid	440162	HMDB0001301	114.055	10.6421	-0.0659575	-0.026954	-0.0208081	0.0710942	0.014619	0.0022345	-0.0457538	-0.0759444
C_0026	Creatinine	588	HMDB0000562	114.066	6.96	0.0638119	-0.0556502	0.0160875	0.00613761	-0.0125707	-0.00427027	-0.0125729	0.00104345
C_0027	3-Amino-2-piperidone	5200225	HMDB0000323	115.087	7.26018	0.0634563	-0.0556929	0.0105148	0.0138235	-0.0230867	0.000829648	-0.0147476	0.0227352
C_0028	Pro	614	HMDB0000162,HMDB0003411	116.071	10.379	-0.0700151	-0.033273	0.0308879	0.00574864	-0.00961569	-0.0125307	0.0109361	-0.0115099
C_0029	Betaine	247	HMDB0000043	118.087	10.8393	0.0488389	0.0184407	0.107965	0.0587745	-0.032319	-0.0809806	-0.0662648	-0.0357217
C_0030	Val	1182	HMDB0000883	118.087	9.59963	-0.0590786	-0.0657094	0.0135268	0.00758907	0.00822238	-0.00974606	0.0171363	-0.00445035
C_0031	allo-Threonine	99289	HMDB0004041	120.065	10.3216	-0.0356167	-0.0799879	0.0538617	-0.0260285	0.0827529	-0.00619888	-0.0324309	-0.0620593
C_0032	Homoserine	12647	HMDB0000719	120.065	9.66073	-0.0385958	-0.0304345	-0.0530673	-0.156131	0.0155024	0.0209224	-0.121773	-0.059383
C_0033	Thr	6288	HMDB0000167	120.066	10.0858	-0.0648683	-0.0529543	0.0208948	0.000332514	0.000809195	-0.00105756	0.00179902	0.00110811
C_0035	Cys	594	HMDB0000574,HMDB0003417	122.028	10.8677	-0.0585434	-0.0347995	0.0498537	0.0631221	-0.0719177	-0.0241768	-0.0776432	0.0412697
C_0036	2-Amino-2-(hydroxymethyl)-1,3-propanediol	6503		122.081	7.90516	-0.0374596	-0.0286117	0.0802299	0.103833	-0.0323451	-0.0896176	0.141485	0.0176728
C_0037	Nicotinamide	936	HMDB0001406	123.056	7.04579	-0.0421225	0.0673917	0.0804185	-0.0386809	-0.0132581	-0.0329046	-0.075161	0.0321656
C_0038	Picolinic acid	1018	HMDB0002243	124.04	18.3046	-0.033073	0.0650539	0.0821046	-0.0529484	-0.0303618	-0.0225758	0.123396	0.053517
C_0039	Nicotinic acid	938	HMDB0001488	124.04	9.58105	-0.0168655	0.0988539	0.0410906	0.0605453	-0.00282419	0.0206618	0.017996	0.0123302
C_0041	XC0016			129.065	8.38687	-0.0613901	-0.0522314	0.00293667	-0.0483436	0.0132061	0.043929	0.0216387	-0.0603752
C_0042	Pipecolic acid	439227	HMDB0000070,HMDB0000716,HMDB0005960	130.087	9.85078	0.0669576	-0.0420864	0.0190033	0.0267833	-0.00921977	-0.00751683	-0.0264535	0.0500726
C_0043	XC0017			130.098	7.46399	0.0637612	-0.05577	0.0129699	0.00610573	-0.0204947	-0.00361017	-0.00976536	0.000940593
C_0044	trans-Glutaconic acid	5280498	HMDB0000620	131.035	22.7055	-0.0731582	0.0137484	0.0300791	-0.00716181	-0.0076142	0.00651793	0.0167434	-0.00871047
C_0045	N-Acetylputrescine	122356	HMDB0002064	131.119	8.06962	0.0164069	0.10329	0.0108572	0.0362257	-0.0191495	-0.0220397	-0.0284377	0.00282458
C_0046	Agmatine	199	HMDB0001432	131.129	4.91226	-0.0691831	-0.036098	0.0171194	0.0386614	0.0110516	-0.00845925	0.00652162	-0.0196248
C_0047	cis-4-Hydroxyproline	440014	HMDB0006055	132.066	10.5643	0.0489463	-0.0393662	0.0715286	-0.018526	0.131135	-0.0277683	-0.0410073	-0.0641416
C_0048	Hydroxyproline	5810	HMDB0000725	132.066	11.5929	0.019018	-0.0926556	0.077279	0.0109383	-0.0360671	-0.00997659	-0.0171898	-0.0237771
C_0049	Creatine	586	HMDB0000064	132.077	8.48378	0.065246	-0.0488956	0.0231183	-0.00925754	-0.00125427	-0.0322783	-0.0244675	0.0205069
C_0050	Ile	791	HMDB0000172	132.103	9.79013	-0.059389	-0.0633232	0.0253572	0.0160901	0.00490617	-0.0149822	0.0195913	-0.012046
C_0051	Leu	857	HMDB0000687	132.103	9.89157	-0.05398	-0.0726517	0.028707	0.0200518	-0.00125428	0.00150578	0.0120741	0.00225335
C_0052	Gly-Gly	11163	HMDB0011733	133.061	7.99667	0.0712136	0.00523972	0.0479434	0.0210241	0.00421326	0.0270487	0.0261585	-0.0246706
C_0053	Asn	236	HMDB0000168,HMDB0033780	133.061	10.0499	0.0593731	-0.0532624	0.0545565	0.0363332	-0.00806193	-0.0186349	-0.0271101	0.035209
C_0054	Ornithine	389	HMDB0000214,HMDB0003374	133.098	6.47956	-0.074435	-0.0109656	0.0023348	0.00879798	0.00770939	0.00557958	0.000443703	-0.0161964
C_0055	Thiaproline	9934		134.028	13.519	0.00331899	0.011278	0.118685	-0.129297	-0.0446088	0.149206	-0.0351424	0.0258109
C_0056	Asp	424	HMDB0000191,HMDB0006483	134.045	11.109	0.0725137	-0.014269	0.0230052	-0.0151779	-0.0347307	-0.0199977	-0.0165149	-0.0249308
C_0057	Homocysteine	778	HMDB0000742	136.044	10.0448	-0.0641377	-0.0496874	0.0343767	-0.0103761	-0.025425	0.0219582	-0.0255834	-0.00867583
C_0058	Adenine	190	HMDB0000034	136.063	7.2634	-0.000425061	0.0967431	0.0377793	0.00925832	0.0132189	0.104728	0.0297868	0.0436368
C_0059	Hypoxanthine	790	HMDB0000157	137.046	10.6673	0.071541	-0.0194463	0.0425457	0.00725484	0.00351496	0.0140011	0.00892602	-0.00531726
C_0060	Anthranilic acid	227	HMDB0001123	138.056	10.212	-0.0545673	0.0665934	0.0386242	0.0478203	-0.0221788	-0.0209282	0.00437038	-0.0123499
C_0061	Tyramine	5610	HMDB0000306	138.092	7.90159	-0.0711995	-0.0207763	-0.0228867	-0.016662	0.0291681	-0.047737	0.013603	0.0147642
C_0062	Urocanic acid	736715	HMDB0000301	139.052	7.90764	-0.0637094	-0.0320121	-0.00688265	0.0646302	0.0239822	-0.0537392	0.0854392	-0.0263277
C_0063	4-Guanidinobutyric acid	500	HMDB0003464	146.094	7.90842	0.0624469	-0.0483093	0.0245694	-0.0480847	-0.0245227	-0.0216597	0.0551622	0.0320038
C_0064	γ-Butyrobetaine	134	HMDB0001161	146.118	7.72213	0.053355	-0.064099	0.045096	0.0615351	-0.0123416	-0.0404526	0.0166643	0.00635267
C_0065	Acetylcholine	187	HMDB0000895	146.118	7.24856	0.0606716	-0.0524922	0.0267895	0.0219185	-0.06607	-0.0261762	0.0177969	-0.0403543
C_0066	Spermidine	1102	HMDB0001257	146.166	4.29194	0.0681267	0.0114734	0.0559584	0.0626785	-0.00921288	0.00920222	-0.0250945	0.0125979
C_0067	Gln	738	HMDB0000641,HMDB0003423	147.077	10.3147	-0.00379712	-0.08141	0.105388	0.0692157	-0.01634	0.0049391	-0.0119554	-0.0545931
C_0068	Lys	866	HMDB0000182,HMDB0003405	147.114	6.53519	-0.0673949	0.0296486	0.0460152	0.0438481	-0.0237465	-0.0375779	-0.00667562	-0.00706497
C_0069	O-Acetylserine	99478	HMDB0003011	148.061	12.1758	-0.0499921	0.0800441	0.0145489	0.00848496	-0.00842156	-0.00839866	0.00521758	-0.0061501
C_0070	N-Acetylserine	65249	HMDB0002931	148.061	22.9373	-0.0615278	0.0565255	0.0339806	0.0142107	-0.0275369	-0.0132827	0.0203618	0.0115341
C_0071	Glu	611	HMDB0000148,HMDB0003339	148.062	10.4743	0.0609872	-0.0305413	0.0755915	0.0657834	-0.0268088	-0.0318714	-0.00402791	0.0135054
C_0072	Met	876	HMDB0000696	150.059	10.2838	-0.030926	-0.0871785	0.0675415	-0.00143857	-0.00375404	0.0429696	0.0369479	0.0361939
C_0073	3-Methyladenine	1673	HMDB0011600	150.078	7.56453	0.0696615	-0.0296718	0.0374375	0.035177	0.00843093	0.00303469	-0.00288328	-0.00758823
C_0074	Triethanolamine	7618		150.113	7.86929	0.0192862	0.0277838	0.146536	0.0144425	0.0996747	-0.0830134	-0.0367564	-0.0233726
C_0075	Guanine	764	HMDB0000132	152.059	7.92124	0.0627258	-0.0579612	0.0160547	-0.000103087	-0.0167273	-0.0083676	-0.00587298	-0.0145606
C_0076	Xanthine	1188	HMDB0000292	153.041	19.1215	0.064763	-0.0510096	0.030693	0.0156021	-0.000290683	0.00508508	-0.00637286	0.00570469
C_0077	Octopamine Dopamine	440266 681	HMDB0004825 HMDB0000073	154.087	8.29224	-0.0713097	-0.0213616	0.0266611	-0.0156245	-0.0321861	-0.0367462	0.0111491	-0.0123762
C_0078	His	773	HMDB0000177	156.078	6.94688	-0.0723359	0.0136514	0.0360306	0.0169672	0.00995694	-0.0254346	0.0122666	-0.0071007
C_0079	Daminozide Ala-Ala	15331 5460362	HMDB0003459	161.093	8.84631	0.0158819	0.0896079	0.0293279	0.06397	-0.0207101	0.0838417	0.0594778	-0.0808886
C_0080	N6-Methyllysine	164795	HMDB0002038	161.129	6.73669	-0.0648756	-0.0259156	0.0493736	0.0561261	0.0382989	0.057952	-0.0356383	0.00978024
C_0081	N-Methylglutamic acid	439377		162.076	12.3831	-0.0642727	-0.0506928	0.028991	0.0220285	-0.00700837	-0.0148182	0.0322733	-0.00133633
C_0082	O-Acetylhomoserine 2-Aminoadipic acid	439389 92136	HMDB0000510	162.077	10.5027	-0.0737167	0.0156598	0.0109759	0.0140789	0.001288	-0.0113224	0.0208533	-0.00505976
C_0083	Carnitine	85	HMDB0000062	162.113	8.13146	0.0721537	-0.0189401	0.0352216	-0.0134702	-0.0103825	-0.0143977	-0.0062812	-0.00340882
C_0084	5-Hydroxylysine	3032849	HMDB0000450	163.109	6.8084	0.0442096	-0.0858147	0.0231337	0.0122427	-0.0214342	-0.00683173	-0.00558368	0.00172579
C_0085	Methionine sulfoxide	158980	HMDB0002005	166.053	11.3343	0.0563137	-0.0688247	0.0124776	0.00685306	-0.0300697	-0.00833295	-0.00521337	-0.0413555
C_0086	7-Methylguanine	11361	HMDB0000897	166.073	7.85762	0.062794	-0.0548309	0.0337264	0.0091501	0.00738888	-0.000688316	-0.0174058	-0.0218706
C_0087	Phe	994	HMDB0000159	166.087	10.6525	-0.0427692	-0.0637915	0.0964053	0.0440172	-0.029044	-0.0307978	-0.00489549	-0.0103748
C_0088	Pyridoxal	1050	HMDB0001545	168.067	8.38622	-0.0635102	0.0293629	-0.00445446	0.0466815	0.0377125	0.0650895	-0.0657254	-0.0847078
C_0089	Tyr-Arg_divalent	123804		169.596	7.3586	-0.0647387	0.0352499	0.057297	-0.0253178	-0.029218	-0.0349189	-0.0392727	0.00418934
C_0090	1-Methylhistidine 3-Methylhistidine	92105 64969	HMDB0000001 HMDB0000479	170.093	7.14718	0.071984	-0.00648233	0.0289261	-0.0327925	-0.00587919	-0.0294446	0.0110586	-0.050773
C_0091	XC0040			174.087	11.7195	0.0731398	1.3094e-05	0.016623	0.0141206	-0.00168428	-0.0520952	0.0177275	-0.0147317
C_0092	N5-Ethylglutamine	439378		175.109	10.9271	-0.0182051	-0.0240313	0.119985	-0.0334145	-0.0088381	0.0399047	0.110041	-0.189726
C_0093	N-Acetylornithine	439232	HMDB0003357	175.109	9.1246	0.0029899	0.0598836	0.126362	0.0784658	0.0695412	0.0720644	0.00453273	0.00457521
C_0094	Arg	6322	HMDB0000517,HMDB0003416	175.12	6.74658	0.0675221	-0.0125392	0.0598738	0.0428068	-0.0477883	-0.0197978	-0.023641	0.012658
C_0095	Citrulline	9750	HMDB0000904	176.104	10.6141	-0.0729144	-0.00124931	0.0257435	0.0196717	-0.0199956	-0.0416943	-0.0063717	0.0176347
C_0096	Cys-Gly	439498	HMDB0000078	179.047	8.7769	-0.000519063	0.0553761	-0.0267751	0.158692	-0.0137066	-0.000224637	-0.114442	-0.148727
C_0097	Gluconolactone	7027	HMDB0000150	179.055	22.6592	0.0717217	-0.00946513	0.0459365	-0.0042244	-0.00893786	-0.0171404	-0.028283	0.0164855
C_0098	Tyr	1153	HMDB0000158	182.082	10.9135	-0.0678336	-0.0425051	0.023211	0.00360872	-0.00647726	0.0204407	0.00759181	-0.0261161
C_0099	Harman	5281404		183.093	8.16354	-0.0671226	-0.0310334	-0.00354549	0.0640635	0.00150141	0.00270038	-0.0395205	-0.0656673
C_0100	Phosphorylcholine	1014	HMDB0001565	184.074	20.2419	0.0678407	-0.0414784	0.0323285	0.00616893	-0.00897759	-0.0110911	-0.00832606	-0.00743409
C_0101	N1-Acetylspermidine	496	HMDB0001276	188.177	6.02714	-0.0386551	0.0565172	0.0787637	0.121302	-0.0201161	-0.0493739	-0.0140364	0.0402434
C_0102	N8-Acetylspermidine	123689	HMDB0002189	188.177	6.10378	-0.0536547	0.0147958	0.0075614	0.0696744	-0.0747588	-0.06347	-0.134413	-0.098366
C_0103	N-Acetyllysine	92907	HMDB0000446	189.124	9.35839	-0.0431008	-0.0491882	0.114031	-0.00629978	0.0551831	0.0320973	-0.044247	0.0276619
C_0104	N6-Acetyllysine	92832	HMDB0000206	189.125	10.9915	-0.0704395	-0.0357381	0.015321	0.00189934	0.0041743	0.0074641	0.0104923	0.000787927
C_0105	Nω-Methylarginine	132862		189.136	7.10759	0.0736241	0.00831789	0.0252682	0.00511821	-0.0131879	-0.0263881	-0.00261791	0.00748378
C_0106	Homocitrulline	65072	HMDB0000679	190.12	10.728	0.0507934	-0.0473902	0.0496994	-0.0675791	-0.101987	-0.0219265	-0.0512308	-0.0664311
C_0107	Gly-Asp	97363		191.068	9.44995	0.0616458	-0.0586849	0.0157004	0.0116098	-0.0339829	-0.00606353	-0.011746	0.0234295
C_0108	2,6-Diaminopimelic acid	439283	HMDB0001370	191.103	8.4969	-0.0207546	-0.0153878	0.0994414	-0.0761742	-0.051851	0.10067	0.136462	-0.141797
C_0109	N-Acetylhistidine	75619		198.089	9.3794	-0.0337431	0.0899897	0.0472644	0.00773468	-0.0342699	-0.0402559	0.0157683	-0.0198853
C_0110	ADMA	123831	HMDB0001539	203.151	7.31038	0.0679779	0.0347217	0.0358464	-0.0229193	-0.0302651	-0.000612065	0.0224835	0.0383703
C_0111	SDMA	169148	HMDB0003334	203.151	7.44023	0.0574209	0.0485249	0.0602829	-0.0596979	0.0258512	-0.0309792	0.0243558	-0.0534817
C_0113	O-Acetylcarnitine	439756	HMDB0000201	204.124	8.56926	0.0673436	0.0189684	0.034306	0.0516349	-0.0232032	-0.0501453	-0.0678714	0.0121421
C_0114	Trp	1148	HMDB0000929	205.098	10.5721	-0.063123	-0.0484012	0.0494488	0.0241225	-0.00791212	-0.0256592	0.0135031	0.00388824
C_0115	Carboxymethyllysine	123800		205.119	8.8147	0.0455751	-0.0446537	0.0836977	-0.0402307	-0.0755295	0.0596975	0.0594552	0.0942733
C_0116	Kynurenine	846	HMDB0000684	209.094	9.45982	-0.0673676	-0.0467677	0.00231877	0.00666999	0.0119379	-0.0051752	0.0183822	-0.00468692
C_0117	XC0061			218.14	8.89949	-0.0237279	-0.091958	0.0599339	0.0372788	-0.055082	-0.0182189	-0.0221844	0.018864
C_0118	β-Ala-Lys	440638		218.151	6.45906	0.0170017	0.0134187	-0.0351012	0.024202	0.0656224	0.247575	-0.0747132	-0.0677041
C_0119	XC0065			221.091	12.6288	0.039723	-0.0506902	-0.0237456	-0.056103	-0.157667	0.0160161	0.0217801	-0.110677
C_0120	5-Hydroxytryptophan	439280	HMDB0000472	221.094	10.9569	0.067138	0.0160453	0.0655062	-0.0123791	0.0459441	-0.0367235	0.014202	-0.0147077
C_0121	N-Acetylgalactosamine N-Acetylmannosamine N-Acetylglucosamine	35717 439281 439174	HMDB0000853 HMDB0001129 HMDB0000215	222.098	21.843	0.0534505	-0.0496986	0.0288879	-0.0587227	-0.0923171	0.0542979	-0.0417132	-0.0678306
C_0122	Cystathionine	834	HMDB0000099	223.076	9.4883	-0.0716586	0.0288748	0.0144225	0.0218059	0.00665326	-0.0106928	0.00477593	-0.00606668
C_0124	Butyrylcarnitine	439829	HMDB0002013	232.155	9.14887	0.0453308	-0.0642984	0.0692995	-0.016902	-0.0475951	0.09221	0.0128273	0.0189635
C_0125	Isobutyrylcarnitine	168379	HMDB0000736	232.155	9.0743	-0.069608	-0.0356157	0.0203509	0.0138149	0.0327675	0.0026342	0.00420757	0.0110653
C_0126	γ-Glu-2-aminobutyric acid			233.115	12.0723	-0.0651027	-0.0509924	0.0262057	-0.00193764	-0.0135378	0.010471	-0.00695179	-0.00665405
C_0127	XC0071			234.182	5.91466	0.0737188	-0.0137801	0.0226045	0.00346927	-0.010459	-0.00165091	-0.00525264	-0.00863699
C_0128	Thr-Asp	3280446		235.092	10.1934	0.0471361	0.0673506	0.0135918	0.0946144	-0.0331123	0.0250246	-0.0584907	-0.0436758
C_0129	Ser-Glu			235.095	9.9695	-0.0212153	0.0999688	0.0384493	0.0312063	-0.00436763	0.0152693	0.00862788	-0.026321
C_0130	7,8-Dihydrobiopterin	119055	HMDB0000038	240.109	10.504	0.051975	0.0590318	0.0349642	-0.0635323	-0.0118898	0.0258964	0.0903815	0.0579027
C_0131	Cystine	595	HMDB0000192	241.032	10.5597	0.0104746	0.0957277	0.0145469	-0.0574715	0.0516283	0.0205805	0.0972238	-0.0182736
C_0133	Cytidine	6175	HMDB0000089	244.101	9.26191	0.0733931	0.00868135	0.0131958	0.0137489	-0.0364581	-0.0107918	-0.00197524	-0.0328906
C_0134	Uridine	6029	HMDB0000296	245.081	21.8895	0.0443146	0.0792547	0.035006	0.00677423	0.0091002	0.0795318	-0.00455615	-0.0140719
C_0135	Isovalerylcarnitine	6426851	HMDB0000688	246.17	9.34972	-0.0421113	-0.0783755	0.0664456	0.0215296	-0.0265854	-0.00290709	-0.0358012	0.010689
C_0136	Pyridoxamine 5'-phosphate	1053	HMDB0001555	249.065	10.0252	-0.0635278	-0.00847681	0.0880575	0.0483904	-0.0033744	0.0156507	-0.0209026	0.0199427
C_0137	γ-Glu-Cys	123938	HMDB0001049	251.07	12.3455	-0.0680835	-0.00885189	0.0678988	-0.0105194	-0.0149397	-0.0248218	0.0447736	0.000984783
C_0138	Penciclovir	4725		254.125	9.98311	-0.0545246	-0.0552721	-0.0201735	0.0175288	0.0304196	0.0635251	-0.064809	0.103429
C_0139	XC0089			255.099	9.08998	0.0539576	0.0481127	0.0851036	0.0382903	-0.007603	-0.046376	-0.0199145	0.0460798
C_0140	Dyphylline	3182		255.109	21.8845	-0.01798	0.0750158	0.103721	0.00530352	-0.0440396	0.0641563	-0.0441694	-0.0770777
C_0141	Glycerophosphocholine	439285	HMDB0000086	258.111	21.3885	0.042534	-0.026674	0.126574	-0.0714252	-0.0054124	-0.0624239	0.0365624	0.0224869
C_0142	Glucosamine 6-sulfuric acid	72361	HMDB0000592	260.045	22.2438	-0.047741	0.062093	0.0744062	0.00913351	-0.0798844	-0.0181911	-0.0368977	-0.00207684
C_0143	Thiamine	1130	HMDB0000235	265.113	6.26941	0.0655603	0.0358308	0.0367871	0.0420107	-0.023292	-0.0309218	-0.061315	-0.0107896
C_0144	2'-Deoxyguanosine	187790	HMDB0000085	268.105	11.0545	-0.0686631	-0.0392635	0.00656024	-0.00116081	0.00291743	0.000856366	-0.0427983	-0.0341241
C_0145	Adenosine	60961	HMDB0000050	268.106	9.43386	0.021497	0.0988162	0.0293198	0.00882347	0.0221684	0.0640528	-0.0113449	0.0165623
C_0146	Inosine	6021	HMDB0000195	269.089	19.1709	0.015442	0.0992365	0.0194356	0.00886756	0.0258394	0.0891573	0.0113257	0.00980623
C_0147	Saccharopine	160556	HMDB0000279	277.141	10.2986	-0.0405006	-0.0587898	0.0990287	0.0477343	-0.0788365	0.00457351	0.000421991	-0.0301453
C_0148	1-Methyladenosine	27476	HMDB0003331	282.121	9.513	0.0669525	0.0146996	0.0365222	0.06521	0.0388675	-0.00505208	-0.0707618	-0.0277223
C_0149	Guanosine	6802	HMDB0000133	284.1	12.0632	-0.0463454	0.0810803	0.0301362	0.00187636	-0.0428801	-0.00540332	-0.00380718	-0.0281189
C_0150	His-Glu	7010583		285.12	7.2183	-0.039141	0.0310975	0.0758451	0.0411982	-0.0450673	0.137976	-0.0903593	0.113728
C_0151	Ophthalmic acid	7018721	HMDB0005765	290.136	12.7489	-0.0711517	-0.0312712	0.0192228	-0.00754347	0.0016718	-0.00918933	0.0187288	-0.00325637
C_0152	XC0120			298.055	9.05541	0.0396134	0.0690607	0.00955822	-0.00245462	0.116088	-0.103254	0.00411451	0.0312811
C_0153	Streptomycin sulfate_+H2O_divalent	19649		300.646	6.54114	0.0629869	-0.0556844	0.00253307	0.0119256	-0.0438748	0.00162464	-0.00591948	0.0174436
C_0154	Arg-Glu			304.163	7.15584	-0.0713491	0.0281017	0.0197627	0.00781112	-0.0129098	0.0329069	-0.000582646	0.00161209
C_0155	Glutathione (GSSG)_divalent	65359	HMDB0003337	307.085	11.7253	-0.0533335	0.0635165	0.0563098	0.0177635	0.0276476	-0.046883	-0.00499366	-0.0429071
C_0156	Glutathione (GSH)	124886	HMDB0000125	308.092	12.7662	-0.0541042	-0.0535957	0.0814984	0.0177578	-0.0269688	-0.0448811	0.00209182	0.00417991
C_0157	XC0126			310.114	14.4986	0.000958136	0.0786493	-0.0121282	0.124502	0.00425237	0.094259	-0.0225936	-0.1172
C_0158	Tyr-Glu			311.125	10.676	-0.0722604	-0.0236721	0.0211718	-0.00239376	-0.00584213	0.00663266	-0.0258256	-0.017669
C_0159	Val-Pro-Pro			312.192	10.2965	-0.0650365	-0.0512288	0.0124586	-0.0174271	-0.00572078	0.0234121	-0.0263417	-0.00970659
C_0160	S-Methylglutathione	115260		322.106	12.885	-0.0435464	-0.0736313	0.0186034	-0.0290622	-0.00290908	-0.110553	0.0526983	0.0145509
C_0161	XC0132			325.162	8.30212	0.0700656	-0.0357528	0.0213092	0.00301418	-0.0178864	0.002413	-0.00404351	0.00632159
C_0162	Ile-Pro-Pro			326.206	10.5077	-0.0284551	-0.077448	0.0505873	-0.0154596	0.0253979	0.114713	0.0941049	0.0277239
C_0163	NMN	14180	HMDB0000229	335.065	20.3757	-0.0550972	-0.0577151	0.0385531	0.0173841	-0.0203974	-0.0904158	0.0473376	-0.0105154
C_0164	Thiamine phosphate	1131	HMDB0002666	345.079	10.2701	0.00535936	0.0895681	0.0880056	-0.0274761	-0.0534742	0.0228512	0.0206634	0.0522279
C_0165	Riboflavin	493570	HMDB0000244	377.147	21.6722	-0.0249495	-0.0254224	0.0749613	-0.115343	-0.122064	0.0953386	-0.0706579	-0.112271
C_0166	S-Adenosylhomocysteine	439155	HMDB0000939	385.13	8.35036	-0.0721626	-0.0245823	0.0234835	0.00927848	-0.00478398	-0.0106514	0.0180264	-0.000370209
C_0167	S-Adenosylmethionine	34755	HMDB0001185	399.146	6.74165	-0.0716633	-0.0284923	0.0186269	0.0176156	-0.00422571	-0.00849805	0.0101699	-0.00792174
C_0168	Cysteine glutathione disulfide	10455148	HMDB0000656	427.097	11.2006	0.0164287	0.0804011	0.0795673	-0.0322144	0.0252642	0.0689044	0.0771744	-0.0915308
N_0001	FA(14:3)			221.158	12.1833	0.00438034	0.091633	-0.0168308	0.0766816	-0.0906196	0.0207919	-0.0785303	0.0223927
N_0002	Myristic acid	11005	HMDB0000806	227.204	13.6476	-0.0322117	0.0167331	-0.018496	-0.148943	0.00882176	-0.0743845	-0.158218	0.112355
N_0003	FA(15:1)			239.204	13.513	-0.0497796	0.0766089	0.0122	0.0398519	-0.0228641	-0.00238241	-0.0319177	-0.0388603
N_0004	FA(15:0)			241.22	13.9288	-0.0737021	0.0135003	5.85856e-05	-0.0108683	-0.0156973	-0.0072691	-0.000847828	-0.0394291
N_0005	Pentadecanoic acid	13849	HMDB0000826	241.22	14.0216	-0.0473113	0.0245219	-0.016837	-0.10783	-0.00891113	-0.100709	-0.134244	0.0767931
N_0006	2-Hydroxytetradecanoic acid	656737	HMDB0002261	243.2	12.7019	-0.0102847	0.042862	0.0643451	-0.103133	-0.131569	0.0297736	0.138646	0.108353
N_0007	Palmitoleic acid	445638	HMDB0003229	253.22	13.7982	-0.0708145	0.0286479	0.00295434	0.00246209	0.0236767	-0.0285888	-0.0150249	-0.0472069
N_0008	Palmitic acid	985	HMDB0000220	255.236	14.3858	-0.0120104	0.0658281	-0.0268782	-0.0615576	0.0140577	-0.100145	-0.156523	0.131202
N_0009	FA(17:2)			265.22	13.6815	-0.0584851	0.061926	0.0288224	-0.00850841	-0.00964956	0.00986428	0.0560219	0.0220553
N_0010	FA(17:1)-2			267.236	14.2365	-0.0740326	0.0147075	-0.00261451	-0.00592174	-0.000760167	-0.0100159	-0.0155291	-0.0178068
N_0011	FA(17:1)-1			267.236	14.1445	-0.0696586	0.0384877	-0.00741879	-0.0170692	0.0114594	-0.011253	0.0104533	0.00824324
N_0012	Heptadecanoic acid-2 FA(17:0)-2	10465	HMDB0002259	269.251	14.7229	-0.0619153	0.0432362	-0.0243612	-0.0423159	0.0350559	-0.05575	-0.0740517	0.0184531
N_0013	Heptadecanoic acid-1 FA(17:0)-1	10465	HMDB0002259	269.251	14.6365	-0.0562636	0.0696263	-0.00480942	-0.0185375	-0.00306612	-0.0325427	-0.0222828	-0.00277495
N_0014	Stearidonic acid	5312508	HMDB0006547	275.205	13.2078	-0.0626484	0.0571491	0.0116318	-0.0226468	-0.0140762	-0.0111291	-0.00233438	-0.0305555
N_0015	Linolenic acid	5280934	HMDB0001388	277.22	13.5982	-0.0661069	0.0492973	0.0170777	-0.0112549	-0.0121716	0.00164663	-0.00505605	-0.0194176
N_0016	Linoleic acid	5280450	HMDB0000673	279.236	14.0155	-0.0420146	0.0884881	0.00887717	0.0160221	-0.0244502	-0.0013498	-0.00706448	-0.0226804
N_0017	Oleic acid	445639	HMDB0000207	281.252	14.4735	-0.0676178	0.0456912	-0.00430616	0.00455656	-0.00183083	-0.018028	-0.00976316	-0.0202254
N_0018	Stearic acid	5281	HMDB0000827	283.267	15.0389	-0.0101182	0.0654858	-0.0143273	-0.0591179	0.0457647	-0.0899701	-0.162318	0.135729
N_0019	FA(19:2)			293.251	14.3621	-0.0317079	0.0943815	0.0185503	0.00509461	0.0248293	-0.0206761	-0.0220657	-0.0630852
N_0020	FA(19:1)-1			295.267	14.7883	-0.0442926	0.0863256	0.00627673	0.0116915	-0.0108695	-0.0203542	-0.0135761	-0.0231654
N_0021	FA(19:1)-2			295.267	14.8871	-0.0713637	0.0322888	0.00241704	0.0090169	-0.00196422	-0.00794303	-0.00426271	-0.0198469
N_0022	Ricinoleic acid-1	643684	HMDB0034297	297.246	12.4068	0.0666389	-0.00183766	0.0405375	-0.0251627	0.0523229	0.0581033	0.0553911	-0.0719466
N_0023	Ricinoleic acid-2	643684	HMDB0034297	297.246	12.5933	0.0322885	0.0305204	-0.00849636	-0.116438	-0.00521784	-0.109628	0.106733	0.175387
N_0024	FA(19:0)-1			297.283	15.25	-0.0247753	0.100347	-0.0122792	0.0182845	-0.00337249	-0.0236042	-0.0107794	-0.0425181
N_0025	FA(19:0)-2			297.283	15.3303	-0.0503384	0.0783678	-0.00157799	0.0165443	-0.00897442	-0.00951465	-0.036742	-0.0256671
N_0026	cis-5,8,11,14,17-Eicosapentaenoic acid	446284	HMDB0001999	301.221	13.5327	-0.00967256	0.106243	0.00620897	-0.008452	-0.0377078	-0.00501886	0.00638431	0.00263594
N_0027	Arachidonic acid	444899	HMDB0001043	303.236	13.9463	-0.0332451	0.0892979	0.010822	0.0186778	-0.065553	-0.00655473	-0.0723395	-0.0206795
N_0028	cis-8,11,14-Eicosatrienoic acid	5280581	HMDB0002925	305.252	14.2303	-0.0488266	0.0804955	-0.000627225	0.0176126	-0.0107403	-0.0216773	-0.0149628	-0.034033
N_0029	cis-11,14-Eicosadienoic acid	6439848	HMDB0005060	307.267	14.6352	-0.0147311	0.104175	0.00560982	0.0129772	-0.0263302	-0.0234914	-0.0177757	-0.0411192
N_0030	cis-11-Eicosenoic acid	5282768	HMDB0002231	309.283	15.076	-0.0414905	0.0883489	-0.00324357	-0.00163272	-0.0128157	-0.0299701	-0.0334427	-0.0213805
N_0031	Arachidic acid	10467	HMDB0002212	311.298	15.5945	-0.0702152	0.0344618	-0.00283388	-0.00249358	0.00575704	-0.025196	-0.0359634	0.00610466
N_0032	Heneicosanoic acid 19-Methylarachidic acid	16898 3632876	HMDB0002345	325.315	15.8402	-0.0354234	0.0922889	-0.0109494	0.0368687	-0.00781567	-0.0283658	-0.00878367	-0.0426221
N_0033	Erucic acid	5281116	HMDB0002068	337.315	15.6007	-0.00371162	0.0202879	-0.0407765	-0.0332901	-0.233261	0.0840926	-0.022327	0.107424
N_0034	Behenic acid	8215	HMDB0000944	339.33	16.0649	-0.0497422	0.0754767	0.000598291	0.0621955	0.00782878	-0.000846636	0.0163083	-0.0360677
N_0035	Tricosanoic acid	17085	HMDB0001160	353.346	16.2797	-0.0323073	0.0960496	-0.0129787	0.0321061	0.00589915	-0.0158797	0.00643954	-0.0202123
N_0036	Deoxycholic acid	222528	HMDB0000626	391.289	11.8167	0.0635183	-0.0558285	0.00793967	0.00700901	-0.0327168	-0.00205392	-0.00613739	0.00350491
N_0037	Cholic acid	221493	HMDB0000619	407.283	10.8077	0.0642794	-0.0542757	0.00750496	0.00766471	-0.0266912	0.00549227	-0.00974289	-0.0118638
N_0038	Glycochenodeoxycholic acid	12544	HMDB0000637	448.309	10.9797	0.0625978	-0.0542147	0.0249979	0.0196296	0.0171852	0.000682411	-0.0331519	0.039429
N_0039	Glycodeoxycholic acid	3035026	HMDB0000631	448.31	11.1945	0.0634243	-0.055818	0.00665272	0.00756988	-0.0356702	-0.00148755	-0.00551797	0.00509795
N_0040	Glycocholic acid	10140	HMDB0000138	464.306	10.1784	0.0662416	-0.0485458	0.010062	0.00783468	-0.0323898	-0.0058955	-0.00931129	0.00382629
N_0041	Cholesterol sulfate	65076	HMDB0000653	465.307	16.7538	0.0441667	-0.0460011	-0.0647916	0.0610895	-0.13114	0.0355634	0.0146624	0.0766337
N_0042	Taurodeoxycholic acid	92042745	HMDB0000896	498.292	12.713	0.0661735	-0.0482118	0.0065873	0.0133981	-0.0375963	-0.0016204	-0.00749815	0.00604762
N_0043	Taurochenodeoxycholic acid	387316	HMDB0000951	498.293	12.413	0.0634758	-0.0548805	0.0252171	0.00743735	0.0115935	-0.00556554	-0.0219671	0.00486672
N_0044	Taurocholic acid	46783527	HMDB0000036	514.288	11.5772	0.066626	-0.0479324	0.0132029	0.00965496	-0.0231574	-0.00309293	-0.01112	0.00197509
P_0001	Biotin	171548	HMDB0000030	245.098	5.71519	-0.0708289	0.0187003	-0.00070262	0.030712	0.0236546	0.0113398	0.0399589	0.0672833
P_0002	β-Estradiol 17α-Estradiol	5757 68570	HMDB0000151 HMDB0000429	273.191	9.77288	0.0479331	-0.0249346	0.0106643	0.080939	-0.0810529	-0.0748198	0.000833561	-0.182862
P_0003	Testosterone	6013	HMDB0000234	289.208	10.0112	0.0248622	0.0895749	0.0102144	0.0370579	0.0282431	0.118616	0.00840893	0.0163518
P_0004	Palmitoylethanolamide	4671	HMDB0002100	300.293	13.4965	0.0666359	0.0125602	-0.0357941	0.0029782	0.0934383	-0.0517507	-0.00836617	0.0386169
P_0005	Sphinganine	91486	HMDB0000269	302.309	10.9918	0.047029	0.0157761	0.065769	-0.073821	0.138489	-0.0893205	-0.0163713	-0.0542003
P_0006	Abietic acid-3	10569		303.231	13.685	0.0149509	-0.0195104	-0.0526408	-0.0231334	-0.0407318	0.0959999	0.257705	-0.0291764
P_0007	Abietic acid-2	10569		303.233	13.5327	-0.0227861	0.0768415	-0.0422138	0.0250408	-0.135269	0.0322477	0.00369967	0.104177
P_0008	Abietic acid-1	10569		303.239	13.3384	0.0418637	-0.00388307	0.0814951	0.119013	0.0167922	-0.116401	0.044853	-0.0997857
P_0009	Estriol	5756	HMDB0000153	306.208	8.23651	0.0525195	0.00476927	0.00392758	0.0268379	-0.181768	-0.0732552	0.00644041	-0.00802379
P_0010	AC(10:0)			316.24	8.81544	0.0500426	-0.0185459	0.0803657	-0.0372351	0.141255	0.0432182	0.0245647	-0.0538883
P_0011	Phytosphingosine	122121	HMDB0004610	318.302	10.3904	-0.0357245	-0.0250983	0.0364978	-0.0948235	-0.0672865	0.114018	-0.174471	-0.025103
P_0012	AEA(18:3)			322.279	12.8169	-0.0669847	-0.0409369	0.028381	-0.00255577	-0.00819354	0.0442216	0.0170581	-0.0313315
P_0013	Linoleyl ethanolamide	5283446	HMDB0012252	324.292	13.1667	0.0371237	0.0733662	0.00825701	-0.0390402	-0.0986906	0.0478599	0.104364	0.0139801
P_0014	Oleoyl ethanolamide AEA(18:1)	5283454	HMDB0002088	326.301	13.6484	0.0275626	0.054334	-0.0127173	-0.0810855	-0.0980239	0.158359	-0.0853269	0.0218318
P_0015	Stearoyl ethanolamide	27902	HMDB0013078	328.319	14.2252	0.0295137	-0.0219223	-0.0148593	-0.0601994	0.213025	0.0625127	0.0852731	-0.0560724
P_0016	Sphinganine(d20:0)			330.337	11.6686	0.045268	-0.0156862	0.0263398	0.0243975	0.0739857	-0.129079	-0.12316	-0.135669
P_0017	Testosterone acetate	92145	HMDB0062780	331.23	11.3735	0.0600023	-0.0120042	0.00317917	-0.0525508	0.0883372	-0.10999	-0.0738395	-0.00640992
P_0018	Prostaglandin B2	5280881	HMDB0004236	335.226	10.5139	0.0366713	0.0367417	0.0470791	-0.104116	0.0628073	0.0182161	0.179457	-0.0459611
P_0019	AEA(20:5)			346.279	12.7307	0.0200196	0.067749	0.0176585	-0.017509	-0.169854	0.0338057	0.0688083	0.100096
P_0020	AC(13:1)			356.282	9.73212	0.0117727	0.102699	0.00946075	-0.0371997	-0.00880193	-0.0655023	0.00221003	0.00179636
P_0021	Desmosterol 7-Dehydrocholesterol	439577 439423	HMDB0002719 HMDB0000032	367.339	15.677	0.0690824	-0.0193008	0.0344089	-0.0110875	-0.05063	-0.0298218	0.000606124	-0.0680448
P_0022	AC(14:1)-2			370.297	10.086	-0.00855241	0.0708626	-0.0614473	0.082638	0.0714319	0.125761	0.0446421	-0.0876276
P_0023	AC(14:1)-1			370.299	10.1592	-0.00377519	0.0982426	-0.0254744	-0.0377049	-0.000623554	-0.0981821	-0.0227749	0.0391015
P_0024	AC(14:0)			372.313	10.6043	0.0581766	0.0350434	-0.0113619	0.0114051	-0.0421383	-0.0203388	0.109437	-0.126254
P_0025	2-Arachidonoylglycerol-1	5282280	HMDB0004666	379.279	13.0556	0.0486954	-0.0171248	-0.0318131	0.0586402	-0.147133	-0.00342904	0.113162	0.0794939
P_0026	2-Arachidonoylglycerol-3	5282280	HMDB0004666	379.288	13.1976	-0.0340182	0.0887898	0.0300844	-0.0245805	-0.0651462	-0.0287442	0.00815006	0.049386
P_0027	2-Arachidonoylglycerol-2	5282280	HMDB0004666	379.289	13.3211	-0.0351681	0.0876095	0.0227476	-0.0540159	-0.059558	0.0329421	-0.00192109	0.0270953
P_0028	AC(15:0)			386.329	10.8906	0.0143105	0.103087	-0.00342461	-0.0418244	-0.00428512	-0.0501844	0.00268266	0.00218406
P_0029	Palmitoylcarnitine	11953816	HMDB0000222	400.345	11.3389	0.0479234	0.0677751	0.0128869	-0.05	-0.00291198	-0.0648701	0.0160461	-0.110935
P_0030	AC(17:1)			412.345	11.2067	0.0147991	0.103865	0.00478725	-0.0227042	-0.00494488	-0.0516284	0.00838495	0.00424785
P_0031	AC(17:0)-1			414.361	11.6081	0.0269847	0.0971148	0.00708607	-0.0359014	-0.0353	-0.0439947	0.0129272	-0.0223547
P_0032	AC(17:0)-2			414.362	11.6782	0.0255723	0.0667131	0.0351185	-0.024705	0.110708	-0.0199053	0.0505827	-0.178444
P_0033	Diosgenin	99474		415.328	13.9077	0.063964	-0.0299081	0.0487347	-0.0631369	0.00822842	-0.00401579	0.0336672	-0.0781684
P_0034	AC(18:2)			424.346	11.0561	0.0583649	0.0631402	0.0178948	0.0036016	-0.00086255	-0.0485741	-0.0177524	-0.0400045
P_0035	AC(18:1)			426.358	11.4735	0.0245047	0.098706	-0.00464966	-0.0230824	-0.0265392	-0.0541901	0.024936	-0.0196378
P_0036	AC(18:0)			428.378	12.0417	0.0555393	0.0587272	0.0263265	-0.0325158	-0.0299421	-0.00659767	-0.00970121	-0.113256
P_0037	AC(20:1)			454.386	12.1441	0.0416483	0.0695563	-0.0104437	-0.071148	-0.0388147	-0.115539	0.00599091	-0.045584
P_0038	AC(20:0)			456.406	12.7208	0.0644437	0.0474362	0.0177458	0.0115245	-0.0181734	0.00992242	0.0109097	-0.0785891
P_0039	AC(21:0)			470.425	13.0617	0.0613691	0.0554648	0.00828475	-0.0232936	-0.0505642	-0.0419269	0.0072789	-0.0185189
P_0040	AC(22:0)			484.437	13.3791	0.0602885	0.0480236	0.0278602	-0.039127	-0.0117787	-0.0742978	0.00504239	-0.0710335
P_0041	AC(23:0)			498.453	13.7005	0.0596506	0.0195936	0.0112874	0.0940137	0.00136196	0.0939415	-0.00468203	-0.10209
P_0042	Trilaurin	10851	HMDB0011188	656.588	17.46	-0.0374596	-0.0286117	0.0802299	0.103833	-0.0323451	-0.0896176	0.141485	0.0176728
P_0043	1,2-Dipalmitoyl-glycero-3-phosphoethanolamine	445468	HMDB0008923	692.524	16.605	0.0517729	-0.0014836	0.0907003	-0.0339513	-0.0306843	-0.141137	0.0330504	-0.000345487
P_0044	Coenzyme Q10	5281915	HMDB0001072	863.69	18.8614	0.0218729	0.0578814	0.0137396	-0.0886532	-0.118415	-0.136239	0.0476691	-0.092978
ID consisted of analysis mode and number. C, A, P and N showed cation, anion, positive and negative modes, respectively.
† Putative metabolites which were assigned on the basis of m/z and MT in HMT standard compound library.
The data are sorted by the number of ID in ascending order.

## Sheet: Figure 2 HeatMap
HCA							※The background color of cells are same as HeatMap in newer version of MS Excel 2007.
Line	ID	HMT DB †			m/z	MT/RT	Standardized Relative Area §
		Compound name	PubChem CID	HMDB ID			Fed-1	Fed-2	Fed-3	Fast1-1	Fast1-2	Fast1-3	Fast2-1	Fast2-2	Fast2-3
1	P_0006	Abietic acid-3	10569		303.231	13.685	0.567795	0.211151	-1.00183	-1.00183	-1.00183	1.38499	-1.00183	0.897093	0.946274
2	A_0031	Octanoic acid	379	HMDB0000482	143.109	8.28368	-0.0420967	0.373336	0.0253405	1.04215	-0.589729	0.426245	-2.24258	1.09787	-0.0905348
3	P_0044	Coenzyme Q10	5281915	HMDB0001072	863.69	18.8614	-1.09329	-0.384082	-0.712787	1.77645	0.3242	0.115592	-1.16118	1.23174	-0.0966525
4	N_0023	Ricinoleic acid-2	643684	HMDB0034297	297.246	12.5933	-0.213458	-0.514304	-1.29535	1.91318	-1.29535	0.59572	0.168822	0.114065	0.526687
5	A_0015	Hexanoic acid	8892	HMDB0000535	115.077	8.84063	-0.732857	0.246915	-0.149032	1.88228	-1.12531	0.714995	-0.1114	0.58155	-1.30714
6	A_0022	Heptanoic acid	8094	HMDB0000666	129.092	8.52442	0.0914361	0.224729	0.528469	0.994689	-1.70374	0.349392	0.576395	0.642379	-1.70374
7	A_0068	Ribose 5-phosphate	439167	HMDB0001548	229.013	10.4255	-0.603407	-0.653193	0.89716	0.329476	-1.84307	0.868572	1.09211	0.644627	-0.732271
8	C_0055	Thiaproline	9934		134.028	13.519	-1.61824	-0.445808	1.53448	0.035511	-0.913081	1.29176	0.333761	0.19826	-0.416642
9	A_0069	Ribulose 5-phosphate	439184	HMDB0000618	229.014	10.8038	-1.32452	0.675263	0.0265734	0.294521	-0.4981	2.12725	0.056173	-0.727775	-0.629377
10	N_0006	2-Hydroxytetradecanoic acid	656737	HMDB0002261	243.2	12.7019	-1.24518	0.52196	0.197237	1.13749	-1.01573	1.56624	-1.11324	-0.268324	0.219539
11	N_0033	Erucic acid	5281116	HMDB0002068	337.315	15.6007	-0.793454	-0.491555	0.86188	0.45727	-0.0522277	0.442732	-1.48894	-0.731737	1.79604
12	P_0014	Oleoyl ethanolamide AEA(18:1)	5283454	HMDB0002088	326.301	13.6484	-1.06146	-1.9455	0.717225	0.340593	0.416759	1.267	-0.367493	-0.0980524	0.730932
13	C_0024	Uracil	1174	HMDB0000300	113.035	21.8241	-2.55386	0.1923	0.142864	0.109857	0.621834	0.959807	0.110372	0.182153	0.234673
14	A_0087	AMP	6083	HMDB0000045	346.058	9.19776	-2.11264	-0.163408	-0.784306	0.789321	0.582435	0.948508	0.986787	-0.00334803	-0.243345
15	A_0081	CMP	6131	HMDB0000095	322.047	9.48168	-1.90489	-0.0196305	-0.649981	0.402852	0.953791	1.18464	0.989114	-0.615656	-0.340236
16	C_0093	N-Acetylornithine	439232	HMDB0003357	175.109	9.1246	-1.52267	0.428921	-0.262531	-0.114964	0.939446	1.36251	0.958315	-0.613716	-1.17532
17	A_0091	CoA_divalent	87642	HMDB0001423	382.553	10.4553	-1.64077	0.255193	-0.0330606	0.262261	0.115858	1.74713	0.795048	-0.334054	-1.16761
18	A_0100	3',5'-ADP	159296	HMDB0000061	426.024	13.4655	-1.68746	0.22934	-0.0424259	0.886114	0.805254	0.689107	0.49329	0.314235	-1.68746
19	C_0074	Triethanolamine	7618		150.113	7.86929	-1.50833	0.4352	-0.463457	0.654849	0.279863	0.0593085	1.59156	0.404702	-1.4537
20	A_0054	XA0017			186.115	7.80298	-0.292993	0.0363479	-0.183389	0.0325876	-0.0133499	1.42812	1.1253	0.00562308	-2.13825
21	P_0032	AC(17:0)-2			414.362	11.6782	-0.42665	-0.709763	-1.09428	0.411252	0.9753	1.03801	0.219702	1.16892	-1.5825
22	C_0152	XC0120			298.055	9.05541	-0.334403	-0.908846	-1.7131	1.40199	0.651039	0.486562	0.997549	0.120409	-0.701198
23	A_0084	Ascorbate 2-glucoside	54693473		337.079	7.11835	-0.597838	0.0430372	-2.41395	0.420043	0.545051	0.83294	0.744993	0.195068	0.230658
24	A_0075	Sulfotyrosine	514186		260.026	8.28651	-0.818156	-0.433957	-2.1715	0.772539	0.962742	0.674557	0.355181	0.558565	0.100034
25	C_0128	Thr-Asp	3280446		235.092	10.1934	-1.38517	-1.06543	-1.03613	0.195633	1.77865	0.541596	0.440501	0.118972	0.411373
26	A_0080	dTMP	9700	HMDB0001227	321.053	9.45671	-1.56415	-1.56415	-0.354384	0.555393	0.903349	1.27724	0.38645	0.105184	0.255063
27	C_0134	Uridine	6029	HMDB0000296	245.081	21.8895	-1.348	-1.31359	-0.82991	0.410567	1.01367	1.52124	0.473215	0.162488	-0.0896729
28	C_0111	SDMA	169148	HMDB0003334	203.151	7.44023	-1.37007	-1.07642	-1.10372	0.860968	0.164104	0.800033	0.777892	1.27488	-0.327667
29	P_0036	AC(18:0)			428.378	12.0417	-1.37261	-1.37261	-0.914951	0.647468	0.878067	0.678701	0.168491	1.30959	-0.022157
30	P_0038	AC(20:0)			456.406	12.7208	-1.28691	-1.28691	-1.28691	0.255035	0.854544	0.692665	0.503421	1.16089	0.394191
31	P_0034	AC(18:2)			424.346	11.0561	-1.22092	-1.26466	-1.37696	0.942047	0.956948	0.469786	0.576381	0.802963	0.114418
32	P_0039	AC(21:0)			470.425	13.0617	-1.29998	-1.29998	-1.29998	1.01947	0.574655	0.52509	0.259029	0.934136	0.587549
33	P_0040	AC(22:0)			484.437	13.3791	-1.24136	-1.1575	-1.28894	1.02424	0.499479	0.297208	0.463268	1.36184	0.0417683
34	P_0037	AC(20:1)			454.386	12.1441	-0.813081	-1.18398	-1.1861	1.77497	0.570426	0.270747	-0.320091	0.936046	-0.0489375
35	P_0029	Palmitoylcarnitine	11953816	HMDB0000222	400.345	11.3389	-0.987148	-1.2168	-1.21024	1.13616	0.804206	0.591388	-0.0204671	1.28358	-0.380669
36	P_0024	AC(14:0)			372.313	10.6043	-0.817143	-0.793687	-1.70281	0.0867109	0.614727	0.677972	-0.220826	1.61921	0.535851
37	P_0018	Prostaglandin B2	5280881	HMDB0004236	335.226	10.5139	-0.564987	-0.470011	-1.21872	0.46078	-0.78441	1.72624	0.189639	1.30857	-0.647106
38	C_0130	7,8-Dihydrobiopterin	119055	HMDB0000038	240.109	10.504	-1.23463	-1.03884	-1.21921	0.928022	-0.239202	1.56769	0.370646	0.537571	0.327962
39	P_0013	Linoleyl ethanolamide	5283446	HMDB0012252	324.292	13.1667	-1.28626	-0.858666	-0.983182	0.825448	0.30481	1.68071	-0.702728	0.390306	0.629565
40	P_0019	AEA(20:5)			346.279	12.7307	-1.55807	-0.353043	-0.478248	1.08422	0.221825	1.31992	-0.949444	-0.384054	1.09689
41	C_0164	Thiamine phosphate	1131	HMDB0002666	345.079	10.2701	-1.75838	-0.142584	-0.162716	1.27507	0.544513	1.52725	-0.232684	-0.507942	-0.542539
42	A_0073	Glucose 1-phosphate	65533	HMDB0001586	259.024	10.0075	-1.59819	-0.635459	-0.204688	1.01857	1.12752	1.37821	-0.00171516	-0.222706	-0.86154
43	C_0058	Adenine	190	HMDB0000034	136.063	7.2634	-0.928112	-0.522208	-0.29199	0.585478	0.950829	2.03493	-0.218128	-0.960185	-0.650617
44	C_0146	Inosine	6021	HMDB0000195	269.089	19.1709	-0.872008	-0.993993	-0.603039	0.618438	1.18032	1.86064	-0.052524	-0.580039	-0.557792
45	C_0145	Adenosine	60961	HMDB0000050	268.106	9.43386	-1.07615	-1.04782	-0.650357	0.807545	1.20463	1.63404	0.15223	-0.506273	-0.517843
46	A_0079	N-Acetylglucosamine 1-phosphate	440272	HMDB0001367	300.051	9.452	-1.08764	-1.07459	-0.706047	0.785127	1.0106	1.73598	0.263848	-0.544015	-0.383258
47	P_0003	Testosterone	6013	HMDB0000234	289.208	10.0112	-0.85594	-1.13137	-0.732558	0.204712	1.24765	1.85581	0.190031	-0.575114	-0.203227
48	C_0079	Daminozide Ala-Ala	15331 5460362	HMDB0003459	161.093	8.84631	-1.14165	-0.416626	-0.83904	0.0461519	1.57036	1.71861	-0.474593	-0.0516408	-0.411573
49	C_0168	Cysteine glutathione disulfide	10455148	HMDB0000656	427.097	11.2006	-1.31274	-0.4063	-0.515712	0.390828	0.672173	1.91319	-0.112664	0.513386	-1.14216
50	C_0131	Cystine	595	HMDB0000192	241.032	10.5597	-0.430596	-0.702417	-0.966754	1.1105	0.516964	1.91299	-0.419319	0.00370103	-1.02506
51	P_0023	AC(14:1)-1			370.299	10.1592	-0.18305	-0.687998	-0.687998	2.07684	0.986584	0.559611	-0.687998	-0.687998	-0.687998
52	P_0020	AC(13:1)			356.282	9.73212	-0.795665	-0.770239	-0.841455	1.82534	1.01611	0.964213	-0.486808	-0.211674	-0.699826
53	P_0028	AC(15:0)			386.329	10.8906	-0.667917	-0.966059	-0.862777	1.75243	1.01203	1.05333	-0.501027	-0.20471	-0.615297
54	P_0030	AC(17:1)			412.345	11.2067	-0.780687	-0.817255	-0.959873	1.6824	1.10539	1.0635	-0.433277	-0.256643	-0.603557
55	P_0035	AC(18:1)			426.358	11.4735	-0.842083	-0.929468	-1.14686	1.57802	1.09216	1.01044	-0.540595	0.102419	-0.324044
56	P_0031	AC(17:0)-1			414.361	11.6081	-1.03864	-1.01232	-0.977717	1.57511	1.0141	1.03304	-0.474915	0.197005	-0.315655
57	C_0045	N-Acetylputrescine	122356	HMDB0002064	131.119	8.06962	-1.0364	-0.765371	-0.87615	1.27117	1.60235	0.95373	-0.24849	-0.527702	-0.373137
58	C_0096	Cys-Gly	439498	HMDB0000078	179.047	8.7769	-0.333333	-0.333333	-0.333333	-0.333333	2.66667	-0.333333	-0.333333	-0.333333	-0.333333
59	C_0157	XC0126			310.114	14.4986	-0.479433	-0.479433	-0.479433	-0.479433	2.29427	1.06177	-0.479433	-0.479433	-0.479433
60	P_0022	AC(14:1)-2			370.297	10.086	0.625461	-0.638995	-0.638995	-0.638995	1.68058	1.52793	-0.638995	-0.638995	-0.638995
61	C_0118	β-Ala-Lys	440638		218.151	6.45906	0.201749	-1.61267	0.591589	-1.61267	0.830006	1.20471	0.490448	-0.153333	0.0601749
62	A_0055	Azelaic acid	2266	HMDB0000784	187.099	11.9305	-0.431518	-2.19681	0.497391	-0.39663	-0.0771292	1.12576	0.917716	0.674397	-0.11317
63	A_0038	Terephthalic acid	7489	HMDB0002428	165.02	16.2132	-0.186776	-1.82177	-0.39774	0.289835	-0.508092	1.0998	1.26509	0.936734	-0.67708
64	P_0015	Stearoyl ethanolamide	27902	HMDB0013078	328.319	14.2252	1.0872	-0.837108	-0.837108	-0.837108	-0.837108	0.80136	1.27888	1.01811	-0.837108
65	A_0060	Quinic acid	6508	HMDB0003072	191.049	8.04633	1.09644	0.0891364	-0.689199	-0.689199	-0.689199	0.165808	2.09461	-0.689199	-0.689199
66	A_0012	Glyceric acid	439194	HMDB0000139,HMDB0006372	105.02	10.237	-1.11194	-0.323687	-0.203793	-0.799139	0.051162	0.951288	2.09267	0.159735	-0.816294
67	A_0028	p-Toluic acid m-Toluic acid o-Toluic acid	7470 7418 8373		135.046	9.0737	-1.06575	-0.933196	-0.870483	-0.0450343	0.495098	1.35559	1.66497	-0.615209	0.0140115
68	A_0029	p-Hydroxybenzoic acid	135	HMDB0000500	137.025	9.31182	-1.53777	-0.571391	-0.770535	-0.4039	-0.0916059	0.288008	1.91228	0.349198	0.825717
69	A_0078	N-Acetylglucosamine 6-phosphate	440996	HMDB0001062	300.051	9.08487	-1.55577	0.130076	-0.598461	-0.579381	-0.591532	0.172399	1.91781	0.235553	0.869305
70	A_0013	Fumaric acid	444972	HMDB0000134	115.005	24.3697	-1.33331	0.0500806	-0.683616	-0.671524	-0.0740577	0.269499	2.26743	-0.0949244	0.270419
71	A_0027	Malic acid	525	HMDB0000156,HMDB0000744	133.015	20.685	-1.8844	-0.180573	-0.406396	-0.319928	-0.0846059	0.851883	1.83246	-0.045339	0.236901
72	A_0082	UMP	6030	HMDB0000288	323.031	9.67885	-1.92423	0.0251352	-0.901895	-0.0734315	0.00796714	0.288295	1.74298	0.480816	0.354362
73	C_0029	Betaine	247	HMDB0000043	118.087	10.8393	-2.07632	-0.0609764	-0.728402	0.449099	0.726833	-0.453294	1.2384	0.824025	0.0806311
74	C_0139	XC0089			255.099	9.08998	-1.8908	-0.488028	-1.17392	0.830558	0.579289	0.420818	1.21214	0.313413	0.196533
75	P_0041	AC(23:0)			498.453	13.7005	-1.04004	-1.04004	-1.04004	-1.04004	1.18031	0.612221	0.811425	0.912258	0.643957
76	A_0034	3-Phenylpropionic acid	107	HMDB0000764	149.06	8.7476	-1.63799	0.427058	-0.542548	-1.47719	0.00227244	0.909714	0.746629	0.922845	0.649211
77	C_0124	Butyrylcarnitine	439829	HMDB0002013	232.155	9.14887	-1.15979	-0.174236	0.238405	-1.15979	-1.15979	0.0062729	1.16668	1.08652	1.15574
78	C_0115	Carboxymethyllysine	123800		205.119	8.8147	-1.48329	0.0235059	-0.0682078	-0.434898	-1.48329	0.370224	0.987399	0.807365	1.2812
79	C_0011	Glycerol	753	HMDB0000131	93.0552	21.8412	-1.57401	-1.06582	-0.0354118	-0.154015	-0.674107	0.396598	0.493597	1.52094	1.09223
80	C_0015	GABA	119	HMDB0000112	104.071	7.33264	-1.1423	-0.515053	0.0903351	-0.0551643	-1.53322	0.290825	0.074639	1.60224	1.18769
81	C_0119	XC0065			221.091	12.6288	-0.593434	-0.593434	0.151481	-0.593434	-0.593434	-0.593434	-0.593434	1.86735	1.54178
82	A_0058	XA0019			191.021	8.24095	-0.815888	-0.815888	1.13025	-0.815888	-0.815888	-0.815888	0.871838	1.52672	0.550636
83	C_0121	N-Acetylgalactosamine N-Acetylmannosamine N-Acetylglucosamine	35717 439281 439174	HMDB0000853 HMDB0001129 HMDB0000215	222.098	21.843	-1.10594	-0.940616	0.348104	-0.689616	-0.682723	-0.407398	0.572734	1.69197	1.21348
84	C_0106	Homocitrulline	65072	HMDB0000679	190.12	10.728	-1.32534	-0.623182	0.265268	-0.136357	-0.724144	-0.827697	0.580074	1.79837	0.993002
85	C_0006	Morpholine	8083	HMDB0031581	88.0764	6.3102	-1.04858	-0.370936	-0.0917032	0.768256	-1.45436	-0.897495	0.868724	1.0382	1.18788
86	A_0110	CDP-choline	13804	HMDB0001413	487.102	6.78245	-1.01463	-0.433583	-0.610087	0.287818	-1.11022	-0.544798	1.71928	1.29276	0.413461
87	C_0141	Glycerophosphocholine	439285	HMDB0000086	258.111	21.3885	-1.6117	0.248751	-0.329953	0.427295	-1.27221	-0.0813342	1.29714	1.31961	0.00240188
88	P_0043	1,2-Dipalmitoyl-glycero-3-phosphoethanolamine	445468	HMDB0008923	692.524	16.605	-1.58384	0.0865607	-1.07822	0.988117	-0.535382	-0.427481	0.954326	1.38594	0.209973
89	P_0021	Desmosterol 7-Dehydrocholesterol	439577 439423	HMDB0002719 HMDB0000032	367.339	15.677	-1.26979	-0.813964	-0.872454	-0.136796	-0.156554	-0.346821	0.869638	1.76746	0.95928
90	C_0090	1-Methylhistidine 3-Methylhistidine	92105 64969	HMDB0000001 HMDB0000479	170.093	7.14718	-1.07225	-1.08004	-1.08924	0.100678	-0.239639	-0.0427782	1.05006	1.69121	0.682004
91	C_0056	Asp	424	HMDB0000191,HMDB0006483	134.045	11.109	-1.15935	-1.09416	-0.91778	-0.0082164	-0.193128	-0.259622	1.07421	1.48623	1.07182
92	C_0127	XC0071			234.182	5.91466	-1.06967	-1.06967	-1.06967	-0.196548	-0.165751	-0.0851377	1.2764	1.31773	1.06231
93	C_0083	Carnitine	85	HMDB0000062	162.113	8.13146	-1.13999	-0.967183	-0.955375	-0.0857993	-0.38243	-0.169917	1.33648	1.39286	0.971356
94	C_0097	Gluconolactone	7027	HMDB0000150	179.055	22.6592	-1.33053	-0.986818	-0.924553	0.0762074	-0.221081	-0.148127	1.47	1.15826	0.906645
95	C_0073	3-Methyladenine	1673	HMDB0011600	150.078	7.56453	-1.03171	-0.688886	-1.03171	-0.583675	-0.207398	-0.250785	1.55189	1.23894	1.00333
96	C_0059	Hypoxanthine	790	HMDB0000157	137.046	10.6673	-1.15975	-0.854851	-1.00496	-0.39275	-0.316956	0.0503008	1.44632	1.30712	0.925538
97	C_0052	Gly-Gly	11163	HMDB0011733	133.061	7.99667	-1.35107	-0.893547	-1.2064	-0.301703	0.0816567	0.473963	1.26287	1.22498	0.709247
98	C_0133	Cytidine	6175	HMDB0000089	244.101	9.26191	-1.21485	-1.16624	-1.23461	0.0441523	0.287091	0.0604409	0.883425	1.29695	1.04364
99	C_0091	XC0040			174.087	11.7195	-0.991847	-0.917597	-1.51094	0.171763	0.0333679	-0.136467	1.13955	1.32591	0.886262
100	C_0105	Nω-Methylarginine	132862		189.136	7.10759	-1.22317	-1.09698	-1.29861	0.25436	0.0569409	0.062978	1.17908	1.1302	0.935203
101	A_0018	Benzoic acid	243	HMDB0001870	121.031	9.74355	-1.16092	-1.16092	-1.16092	0.139343	-0.0519922	0.0195834	1.36244	1.16665	0.846743
102	A_0105	FMN	643976	HMDB0001520	455.099	8.27769	-1.44667	-1.05477	-1.03074	0.111156	-0.0592012	0.226075	1.37556	1.00443	0.874172
103	C_0120	5-Hydroxytryptophan	439280	HMDB0000472	221.094	10.9569	-1.30853	-0.832152	-1.2942	0.362645	-0.0524735	0.321231	1.47089	1.22819	0.104395
104	C_0110	ADMA	123831	HMDB0001539	203.151	7.31038	-1.47046	-1.16509	-1.2192	0.6321	0.00831643	0.720077	0.860333	0.835845	0.798077
105	A_0062	Glucuronic acid-2 Galacturonic acid-2	94715 439215	HMDB0000127 HMDB0002545	193.037	8.04328	-1.64172	-1.0526	-1.05484	0.507521	0.324392	0.326401	1.3574	0.692591	0.540863
106	C_0143	Thiamine	1130	HMDB0000235	265.113	6.26941	-1.55326	-1.11679	-1.12633	0.469689	0.87772	0.0213843	1.0815	0.720199	0.62589
107	C_0113	O-Acetylcarnitine	439756	HMDB0000201	204.124	8.56926	-1.45703	-0.975058	-1.1564	0.398171	0.67852	-0.325402	1.28321	0.705699	0.848291
108	C_0148	1-Methyladenosine	27476	HMDB0003331	282.121	9.513	-1.19027	-1.09406	-1.11683	-0.155647	0.821615	-0.110148	1.61774	0.782576	0.445026
109	C_0019	Choline	305	HMDB0000097	104.108	6.51293	-1.80011	-0.471633	-1.02495	-0.190731	0.842422	0.0315059	1.30217	0.352211	0.959117
110	C_0066	Spermidine	1102	HMDB0001257	146.166	4.29194	-1.58746	-0.771667	-1.13421	-0.151114	0.465159	0.166208	1.45161	0.731035	0.830443
111	C_0007	Putrescine	1045	HMDB0001414	89.1078	4.45503	-1.52809	-0.796391	-1.07011	-0.0167416	0.149011	0.0864982	1.61221	0.651528	0.912082
112	C_0094	Arg	6322	HMDB0000517,HMDB0003416	175.12	6.74658	-1.63811	-0.533455	-0.920192	-0.133375	0.0378358	-0.290834	1.3318	1.0263	1.12004
113	C_0071	Glu	611	HMDB0000148,HMDB0003339	148.062	10.4743	-1.52459	-0.0129809	-0.941567	-0.424268	-0.144646	-0.485938	1.53252	1.01293	0.988536
114	C_0020	Ser	617	HMDB0000187,HMDB0003406	106.051	9.56003	-1.27888	-0.195399	-0.834556	-0.520244	-0.234143	-0.603709	1.68535	1.25167	0.729917
115	C_0053	Asn	236	HMDB0000168,HMDB0033780	133.061	10.0499	-1.06449	-0.238304	-0.624136	-0.586998	-0.58681	-0.738233	1.7008	1.00575	1.13242
116	C_0064	γ-Butyrobetaine	134	HMDB0001161	146.118	7.72213	-0.812876	0.217393	-0.854188	-0.821057	-0.578138	-0.90106	1.44095	1.15831	1.15066
117	C_0065	Acetylcholine	187	HMDB0000895	146.118	7.24856	-0.989545	-0.268698	-0.742698	-0.645252	-0.47879	-0.728598	0.879633	1.59792	1.37603
118	C_0085	Methionine sulfoxide	158980	HMDB0002005	166.053	11.3343	-0.538356	-0.423693	-0.463662	-0.901296	-0.692313	-0.892689	1.07646	1.57303	1.26252
119	C_0075	Guanine	764	HMDB0000132	152.059	7.92124	-0.644846	-0.622486	-0.639738	-0.682675	-0.703929	-0.697104	1.26804	1.4739	1.24883
120	C_0026	Creatinine	588	HMDB0000562	114.066	6.96	-0.666538	-0.666538	-0.666538	-0.666538	-0.666538	-0.666538	1.36562	1.34425	1.28935
121	C_0043	XC0017			130.098	7.46399	-0.666569	-0.666569	-0.666569	-0.666569	-0.666569	-0.666569	1.29361	1.3506	1.3552
122	N_0037	Cholic acid	221493	HMDB0000619	407.283	10.8077	-0.656317	-0.737362	-0.650961	-0.737362	-0.58069	-0.625946	1.19792	1.39822	1.3925
123	N_0036	Deoxycholic acid	222528	HMDB0000626	391.289	11.8167	-0.66506	-0.66506	-0.66506	-0.66506	-0.66506	-0.66506	1.18861	1.33579	1.46596
124	N_0039	Glycodeoxycholic acid	3035026	HMDB0000631	448.31	11.1945	-0.664386	-0.664386	-0.664386	-0.664386	-0.664386	-0.664386	1.16596	1.32391	1.49644
125	C_0153	Streptomycin sulfate_+H2O_divalent	19649		300.646	6.54114	-0.661146	-0.661146	-0.661146	-0.661146	-0.661146	-0.661146	1.12771	1.22575	1.61342
126	C_0107	Gly-Asp	97363		191.068	9.44995	-0.727446	-0.54587	-0.608243	-0.636957	-0.734283	-0.72833	1.28505	1.20353	1.49254
127	C_0027	3-Amino-2-piperidone	5200225	HMDB0000323	115.087	7.26018	-0.664875	-0.664875	-0.664875	-0.664875	-0.664875	-0.664875	1.34265	1.1772	1.46941
128	N_0042	Taurodeoxycholic acid	92042745	HMDB0000896	498.292	12.713	-0.75481	-0.742906	-0.764257	-0.592837	-0.526742	-0.590116	1.17093	1.29089	1.50985
129	N_0040	Glycocholic acid	10140	HMDB0000138	464.306	10.1784	-0.761396	-0.745643	-0.749276	-0.554244	-0.564145	-0.606734	1.21275	1.33086	1.43783
130	N_0044	Taurocholic acid	46783527	HMDB0000036	514.288	11.5772	-0.764126	-0.755094	-0.758914	-0.584871	-0.543615	-0.578777	1.29087	1.32674	1.36779
131	C_0161	XC0132			325.162	8.30212	-0.925798	-0.864653	-0.866554	-0.43926	-0.491738	-0.324355	1.32996	1.3158	1.26659
132	C_0100	Phosphorylcholine	1014	HMDB0001565	184.074	20.2419	-0.944817	-0.698506	-0.818323	-0.481449	-0.510326	-0.481925	1.42301	1.40517	1.10716
133	A_0051	O-Phosphoserine	68841	HMDB0000272	184.003	12.0851	-0.824125	-0.81587	-0.851357	-0.375799	-0.419937	-0.616087	1.55845	1.33909	1.00564
134	A_0019	5-Oxoproline	7405	HMDB0000267	128.036	9.39241	-0.943691	-0.696452	-0.795087	-0.54672	-0.390944	-0.550865	1.57103	1.15143	1.2013
135	C_0042	Pipecolic acid	439227	HMDB0000070,HMDB0000716,HMDB0005960	130.087	9.85078	-0.829643	-0.733414	-0.849274	-0.443537	-0.487062	-0.564016	1.56992	0.939414	1.39761
136	N_0038	Glycochenodeoxycholic acid	12544	HMDB0000637	448.309	10.9797	-0.654044	-0.654044	-0.654044	-0.654044	-0.654044	-0.654044	1.7416	0.995963	1.1867
137	C_0076	Xanthine	1188	HMDB0000292	153.041	19.1215	-0.811163	-0.594734	-0.731965	-0.715508	-0.618201	-0.496324	1.51944	1.2786	1.16985
138	C_0086	7-Methylguanine	11361	HMDB0000897	166.073	7.85762	-0.764649	-0.590335	-0.612255	-0.764649	-0.59111	-0.627526	1.52188	1.43658	0.992066
139	N_0043	Taurochenodeoxycholic acid	387316	HMDB0000951	498.293	12.413	-0.661536	-0.661536	-0.661536	-0.661536	-0.661536	-0.661536	1.58665	1.28734	1.09522
140	C_0049	Creatine	586	HMDB0000064	132.077	8.48378	-0.729836	-0.729836	-0.729836	-0.294634	-0.729836	-0.729836	1.50506	1.29324	1.14551
141	C_0063	4-Guanidinobutyric acid	500	HMDB0003464	146.094	7.90842	-0.715869	-0.525706	-0.831879	-0.189823	-1.26324	-0.246297	1.07109	1.47293	1.22879
142	A_0085	Fructose 1,6-diphosphate	172313	HMDB0001058	338.991	14.317	-0.370004	-0.799382	-0.796657	-0.54119	-1.0356	-0.164665	1.64878	1.45322	0.605497
143	P_0033	Diosgenin	99474		415.328	13.9077	-0.956898	-0.800678	-0.679144	-0.294735	-0.762229	-0.00101073	1.07252	1.99543	0.426743
144	N_0022	Ricinoleic acid-1	643684	HMDB0034297	297.246	12.4068	-0.88824	-1.05771	-1.04406	-0.560432	-0.254337	0.77906	1.19823	1.58861	0.238883
145	P_0010	AC(10:0)			316.24	8.81544	-0.627326	-0.627326	-0.627326	-0.627326	-0.627326	0.543229	1.89066	1.33007	-0.627326
146	C_0047	cis-4-Hydroxyproline	440014	HMDB0006055	132.066	10.5643	-0.497335	-0.497335	-0.497335	-0.497335	-0.497335	-0.497335	2.06372	1.41763	-0.497335
147	A_0037	8-Hydroxyoctanoic acid 2-Hydroxyoctanoic acid	69820 94180	HMDB0000711	159.103	7.97936	-0.503514	-0.503514	-0.503514	-0.503514	-0.503514	-0.503514	1.84571	1.67889	-0.503514
148	P_0005	Sphinganine	91486	HMDB0000269	302.309	10.9918	-0.584782	-0.826616	-0.945994	0.792672	-0.270074	0.02513	1.57819	1.31165	-1.08018
149	P_0004	Palmitoylethanolamide	4671	HMDB0002100	300.293	13.4965	0.0190226	-1.45314	-1.70267	0.421165	0.0908999	-0.0345969	1.42457	0.689411	0.545346
150	P_0017	Testosterone acetate	92145	HMDB0062780	331.23	11.3735	-0.204565	-1.27371	-0.974425	0.696739	-0.301391	-0.851923	1.61022	1.21859	0.0804699
151	P_0016	Sphinganine(d20:0)			330.337	11.6686	-0.438667	-0.686424	-0.662014	0.144583	0.708976	-1.47639	1.39233	1.44114	-0.423541
152	P_0002	β-Estradiol 17α-Estradiol	5757 68570	HMDB0000151 HMDB0000429	273.191	9.77288	-0.931345	-0.0368044	-0.941709	-0.631942	0.829715	-1.05409	0.132602	1.84598	0.787591
153	P_0008	Abietic acid-1	10569		303.239	13.3384	-1.25495	0.762082	-1.54763	-0.230376	0.73334	-0.596597	1.03592	1.19184	-0.0936342
154	C_0010	Ala	602	HMDB0000161,HMDB0001310	91.0584	8.58162	-1.32603	1.58679	0.173148	-0.668602	0.0166245	-1.11457	1.06325	0.781767	-0.512379
155	C_0067	Gln	738	HMDB0000641,HMDB0003423	147.077	10.3147	-0.795715	1.49569	0.704558	-1.4315	-0.562192	-1.00597	0.916291	0.644479	0.0343631
156	C_0048	Hydroxyproline	5810	HMDB0000725	132.066	11.5929	-0.729612	0.791379	0.530823	-1.11087	-1.10989	-1.16884	1.04723	1.09852	0.65125
157	A_0041	Uric acid	1175	HMDB0000289	167.023	8.83443	-0.363247	0.151946	0.203315	-1.09867	-1.11905	-1.09998	1.63938	0.954802	0.73151
158	C_0084	5-Hydroxylysine	3032849	HMDB0000450	163.109	6.8084	-0.386763	-0.00619759	-0.189458	-1.03459	-1.03639	-1.04895	1.21728	1.23367	1.25139
159	C_0004	Gly	750	HMDB0000123	76.0396	7.93484	-0.690552	0.387304	-0.0651802	-0.959312	-1.12222	-1.03872	1.34877	1.04244	1.09747
160	A_0057	Citric acid	311	HMDB0000094	191.021	25.2708	-1.4446	0.177889	-0.0302814	-0.282758	-0.462661	-1.206	1.71832	0.831854	0.698231
161	P_0009	Estriol	5756	HMDB0000153	306.208	8.23651	-1.52173	-0.386771	-0.879692	0.53088	0.30863	-0.529405	-0.269127	1.01478	1.73244
162	P_0025	2-Arachidonoylglycerol-1	5282280	HMDB0004666	379.279	13.0556	-0.751599	-0.0461228	-1.31584	-0.227784	-0.332007	0.0856842	-0.203446	0.502374	2.28874
163	N_0041	Cholesterol sulfate	65076	HMDB0000653	465.307	16.7538	-0.226381	-0.497365	-0.590609	-0.756122	-0.29082	-0.541715	0.079769	0.313646	2.5096
164	C_0021	Diethanolamine	8113	HMDB0004437	106.087	7.28936	0.53235	-1.21891	-0.145449	-1.06085	0.741984	-0.661147	-0.804763	1.19609	1.4207
165	A_0046	cis-Aconitic acid	643757	HMDB0000072	173.01	26.7628	1.15846	-0.66367	1.53216	-0.66367	-0.66367	-0.66367	-0.66367	-0.66367	1.2914
166	C_0032	Homoserine	12647	HMDB0000719	120.065	9.66073	1.26673	-0.708371	1.95804	0.192003	-0.708371	-0.708371	-0.708371	0.125077	-0.708371
167	P_0011	Phytosphingosine	122121	HMDB0004610	318.302	10.3904	-0.333333	-0.333333	2.66667	-0.333333	-0.333333	-0.333333	-0.333333	-0.333333	-0.333333
168	C_0165	Riboflavin	493570	HMDB0000244	377.147	21.6722	-0.993742	0.124567	2.2783	-0.39003	-0.573125	0.0103101	-0.821224	0.723119	-0.358176
169	A_0118	NADP+	5886	HMDB0000217	742.069	9.28454	-0.970196	1.09116	1.82712	-0.54886	-0.697343	-0.901209	-0.203699	0.836851	-0.433825
170	A_0088	IMP	8582	HMDB0000175	347.042	9.45568	-0.124395	0.505108	1.21993	-0.327228	-1.88718	-0.442514	0.385052	1.33643	-0.665207
171	C_0092	N5-Ethylglutamine	439378		175.109	10.9271	-0.870361	1.35083	0.655742	-0.928532	-0.488724	0.53268	-0.366083	1.37297	-1.25853
172	C_0108	2,6-Diaminopimelic acid	439283	HMDB0001370	191.103	8.4969	-0.841722	1.02414	0.92458	-0.841722	-0.841722	1.1414	-0.841722	1.11849	-0.841722
173	A_0044	Glycerol 3-phosphate	439162	HMDB0000126	171.008	11.9325	-0.304145	1.52528	1.77696	-0.0832281	-1.17142	-0.200273	-0.32559	-0.328691	-0.888886
174	A_0042	Dihydroxyacetone phosphate	668	HMDB0001473	168.992	12.4374	0.365631	1.25996	1.61835	-0.0694039	-1.14425	0.412072	-0.807323	-0.511436	-1.12361
175	A_0047	Formiminoglutamic acid	439233	HMDB0000854	173.058	8.10242	0.35507	1.35224	1.73176	-0.43836	-0.321821	-0.324814	-1.50926	-0.494607	-0.350214
176	A_0020	Citraconic acid	643798	HMDB0000634	129.02	16.4188	0.667218	1.49046	1.28479	-0.812321	-0.812321	0.619135	-0.812321	-0.812321	-0.812321
177	A_0025	3-Ureidopropionic acid	111	HMDB0000026	131.047	9.15945	1.13937	1.25423	1.41421	-0.78871	-0.78871	0.135737	-0.78871	-0.78871	-0.78871
178	C_0041	XC0016			129.065	8.38687	1.07691	1.16151	1.59339	-0.841665	-0.841665	-0.305053	-0.841665	-0.160088	-0.841665
179	A_0109	UTP	6133	HMDB0000285	482.964	12.3468	1.12217	0.990671	1.76345	-0.399197	-0.577099	-0.720375	-0.891616	-0.561101	-0.726904
180	A_0108	CTP	6176	HMDB0000082	481.979	12.139	1.24595	1.15533	1.44235	-0.337992	-0.558432	-0.738224	-1.26365	-0.378418	-0.566916
181	A_0117	NAD+	5893	HMDB0000902	662.104	6.5531	1.00987	1.21226	1.56113	-0.291482	-0.914655	-1.10005	-0.645885	-0.116293	-0.714901
182	A_0112	ATP	5957	HMDB0000538	505.991	11.579	0.965978	1.42154	1.5074	-0.495751	-0.844222	-0.96006	-0.668639	-0.369326	-0.556923
183	A_0021	4-Methyl-2-oxovaleric acid 3-Methyl-2-oxovaleric acid	70 47	HMDB0000695 HMDB0000491	129.056	9.43237	1.113	1.52687	1.24471	-0.817458	-0.817458	-0.817458	-0.21075	-0.404005	-0.817458
184	C_0051	Leu	857	HMDB0000687	132.103	9.89157	0.705757	1.74457	1.28027	-0.969096	-0.875059	-0.869876	-0.252868	-0.414861	-0.348836
185	C_0030	Val	1182	HMDB0000883	118.087	9.59963	0.95856	1.67942	1.24826	-0.793745	-0.834861	-0.837563	-0.454089	-0.458033	-0.507954
186	C_0050	Ile	791	HMDB0000172	132.103	9.79013	0.801807	1.80623	1.2214	-0.789172	-0.75473	-0.831491	-0.438295	-0.433493	-0.582255
187	C_0114	Trp	1148	HMDB0000929	205.098	10.5721	0.425918	1.98943	1.24911	-0.513906	-0.591263	-0.71405	-0.454256	-0.655682	-0.7353
188	C_0081	N-Methylglutamic acid	439377		162.076	12.3831	0.696622	1.92686	1.17957	-0.633842	-0.633842	-0.633842	-0.633842	-0.633842	-0.633842
189	A_0098	Propionyl CoA_divalent	92753	HMDB0001275	410.567	9.99704	0.823879	1.84912	1.18966	-0.643777	-0.643777	-0.643777	-0.643777	-0.643777	-0.643777
190	A_0090	NADPH_divalent	5884	HMDB0000221	371.542	11.1211	1.11419	1.92118	0.791624	-0.637832	-0.637832	-0.637832	-0.637832	-0.637832	-0.637832
191	C_0016	2-Aminoisobutyric acid 2-Aminobutyric acid	6119 6657	HMDB0001906 HMDB0000452	104.071	9.23221	1.09915	1.61275	1.23861	-0.550196	-0.559681	-0.577457	-0.757665	-0.750478	-0.755029
192	C_0116	Kynurenine	846	HMDB0000684	209.094	9.45982	1.08577	1.61632	1.25404	-0.592335	-0.581923	-0.602065	-0.735982	-0.727102	-0.716718
193	C_0018	3-Aminoisobutyric acid	64956	HMDB0003911	104.071	7.48103	0.9897	1.67187	1.27896	-0.663724	-0.667069	-0.68188	-0.636837	-0.635448	-0.655574
194	A_0010	2-Hydroxybutyric acid	440864	HMDB0000008	103.041	9.65704	0.94773	1.62544	1.36788	-0.656842	-0.656842	-0.656842	-0.656842	-0.656842	-0.656842
195	A_0049	N-Carbamoylaspartic acid	93072	HMDB0000828	175.037	15.1477	1.03337	1.59093	1.33655	-0.660142	-0.660142	-0.660142	-0.660142	-0.660142	-0.660142
196	A_0026	2-Hydroxy-4-methylvaleric acid	439960	HMDB0000624	131.073	8.75971	0.993764	1.55258	1.41122	-0.659594	-0.659594	-0.659594	-0.659594	-0.659594	-0.659594
197	A_0011	3-Hydroxybutyric acid	441	HMDB0000011,HMDB0000357,HMDB0000442	103.041	9.43953	0.931745	1.55894	1.44687	-0.579369	-0.606904	-0.596126	-0.70071	-0.732517	-0.721929
198	A_0002	Propionic acid	1032	HMDB0000237	73.0302	10.7441	0.898026	1.49447	1.54252	-0.655837	-0.655837	-0.655837	-0.655837	-0.655837	-0.655837
199	A_0056	N-Acetylmethionine	448580	HMDB0011745	190.056	8.0599	0.838233	1.55902	1.51975	-0.652835	-0.652835	-0.652835	-0.652835	-0.652835	-0.652835
200	C_0033	Thr	6288	HMDB0000167	120.066	10.0858	0.821111	1.6394	1.44422	-0.614819	-0.702038	-0.685309	-0.574891	-0.661835	-0.665839
201	C_0126	γ-Glu-2-aminobutyric acid			233.115	12.0723	0.672742	1.59991	1.58393	-0.642764	-0.642764	-0.642764	-0.642764	-0.642764	-0.642764
202	A_0005	Isobutyric acid Butyric acid	6590 264	HMDB0001873 HMDB0000039	87.046	9.75952	0.739425	1.57503	1.56127	-0.552919	-0.637642	-0.577939	-0.715026	-0.631873	-0.760331
203	A_0113	GTP	6830	HMDB0001273	521.987	11.2962	0.893032	1.49712	1.52531	-0.455075	-0.57231	-0.625505	-0.7576	-0.718879	-0.786089
204	A_0024	Glutaric acid	743	HMDB0000661	131.036	16.3821	1.02511	1.40344	1.51664	-0.492104	-0.590664	-0.544593	-0.776297	-0.749872	-0.791661
205	A_0070	2-Deoxyglucose 6-phosphate	440992		243.028	10.1427	1.27495	1.33001	1.39328	-0.666374	-0.666374	-0.666374	-0.666374	-0.666374	-0.666374
206	C_0159	Val-Pro-Pro			312.192	10.2965	0.847168	1.32272	1.73104	-0.650155	-0.650155	-0.650155	-0.650155	-0.650155	-0.650155
207	C_0057	Homocysteine	778	HMDB0000742	136.044	10.0448	0.489359	1.49529	1.77878	-0.627239	-0.627239	-0.627239	-0.627239	-0.627239	-0.627239
208	P_0012	AEA(18:3)			322.279	12.8169	0.649231	1.56189	1.57398	-0.81105	-0.522167	-0.226169	-0.81105	-0.603619	-0.81105
209	C_0098	Tyr	1153	HMDB0000158	182.082	10.9135	0.729175	1.61172	1.51094	-0.697527	-0.477833	-0.44356	-0.786684	-0.647477	-0.798756
210	C_0144	2'-Deoxyguanosine	187790	HMDB0000085	268.105	11.0545	0.908095	1.32206	1.63515	-0.503538	-0.249088	-0.76929	-0.747082	-0.71406	-0.882253
211	C_0158	Tyr-Glu			311.125	10.676	0.674087	1.43874	1.60324	-0.302777	-0.196039	-0.43871	-0.86985	-0.906903	-1.00179
212	C_0046	Agmatine	199	HMDB0001432	131.129	4.91226	0.842037	1.76789	1.19718	-0.615729	-0.179625	-0.591089	-0.69735	-0.849031	-0.874283
213	C_0125	Isobutyrylcarnitine	168379	HMDB0000736	232.155	9.0743	0.924519	1.63247	1.29234	-0.501045	-0.448934	-0.428285	-0.51955	-0.975759	-0.975759
214	C_0008	β-Ala	239	HMDB0000056	90.0556	6.98148	0.881406	1.6873	1.30902	-0.466182	-0.623979	-0.465204	-0.661727	-0.723533	-0.937096
215	C_0104	N6-Acetyllysine	92832	HMDB0000206	189.125	10.9915	0.867565	1.60414	1.39903	-0.476439	-0.490481	-0.404138	-0.791714	-0.86946	-0.83851
216	A_0007	3-Hydroxypropionic acid	68152	HMDB0000700	89.0255	10.3548	0.936616	1.61692	1.33208	-0.549766	-0.377639	-0.473922	-0.824184	-0.770258	-0.889852
217	C_0001	Urea	1176	HMDB0000294	61.0404	20.8578	0.810719	1.67551	1.26695	-0.253111	-0.336505	-0.430088	-0.909272	-0.71545	-1.10875
218	C_0167	S-Adenosylmethionine	34755	HMDB0001185	399.146	6.74165	0.758781	1.71777	1.29409	-0.378903	-0.268394	-0.452167	-0.878955	-0.906206	-0.886015
219	C_0166	S-Adenosylhomocysteine	439155	HMDB0000939	385.13	8.35036	0.702826	1.73695	1.27777	-0.265708	-0.334252	-0.351924	-0.903347	-0.925771	-0.936537
220	A_0050	Homovanillic acid	1738	HMDB0000118	181.052	8.21211	0.748343	1.61927	1.41037	-0.310576	-0.436615	-0.328753	-0.900677	-0.900677	-0.900677
221	C_0151	Ophthalmic acid	7018721	HMDB0005765	290.136	12.7489	0.821638	1.65332	1.34112	-0.293111	-0.516148	-0.393236	-0.873625	-0.80308	-0.936876
222	C_0022	Hypotaurine	107812	HMDB0000965	110.028	17.7721	0.695694	1.69627	1.39319	-0.343583	-0.503668	-0.384059	-0.828398	-0.819958	-0.905485
223	A_0103	GDP	8977	HMDB0001201	442.02	10.4888	0.655526	1.6966	1.43076	-0.419571	-0.398491	-0.467317	-0.747124	-0.848684	-0.901703
224	C_0028	Pro	614	HMDB0000162,HMDB0003411	116.071	10.379	0.620696	1.76515	1.37152	-0.358749	-0.420835	-0.492569	-0.82274	-0.758224	-0.904254
225	A_0116	UDP-N-acetylgalactosamine UDP-N-acetylglucosamine	23724461 445675	HMDB0000304 HMDB0000290	606.077	8.37807	0.425368	1.83893	1.35745	-0.177976	-0.409064	-0.557803	-0.796139	-0.702113	-0.978655
226	A_0095	CDP	6132	HMDB0001546	402.013	11.29	0.443701	1.58211	1.48833	0.160408	-0.271445	-0.683462	-1.03137	-0.722561	-0.965702
227	C_0077	Octopamine Dopamine	440266 681	HMDB0004825 HMDB0000073	154.087	8.29224	0.537024	1.68718	1.36146	0.0535987	-0.389287	-0.487441	-1.1118	-0.723157	-0.927579
228	C_0061	Tyramine	5610	HMDB0000306	138.092	7.90159	1.37611	1.34693	1.00714	0.118221	-0.411675	-0.533365	-0.967787	-0.967787	-0.967787
229	C_0013	Cadaverine	273	HMDB0002322	103.123	4.73309	1.60313	0.973982	1.33092	-0.589628	-0.409936	-0.54482	-0.784478	-0.922221	-0.656941
230	A_0036	2-Oxoadipic acid	71	HMDB0000225	159.031	17.1482	1.46138	1.06301	1.02722	-0.821201	0.554395	-0.821201	-0.821201	-0.821201	-0.821201
231	C_0025	1-Pyrroline 5-carboxylic acid	440162	HMDB0001301	114.055	10.6421	1.09841	1.28693	1.1719	-0.827746	0.581491	-0.827746	-0.827746	-0.827746	-0.827746
232	C_0099	Harman	5281404		183.093	8.16354	0.895207	1.45512	1.28826	-0.807682	0.399822	-0.807682	-0.807682	-0.807682	-0.807682
233	C_0012	1-Aminocyclopropane-1-carboxylic acid Homoserinelactone	535 73509		102.055	6.73928	0.836787	1.43143	1.39999	-0.798292	0.323258	-0.798292	-0.798292	-0.798292	-0.798292
234	C_0035	Cys	594	HMDB0000574,HMDB0003417	122.028	10.8677	-0.150487	1.71102	1.52188	-0.283241	0.0332638	-1.05763	-0.421599	-1.14586	-0.207348
235	A_0077	Sedoheptulose 7-phosphate	165007	HMDB0001068	289.035	9.50402	-0.51812	1.73518	1.4193	0.136612	0.109038	-0.106993	-0.672051	-1.0778	-1.02516
236	A_0072	Glucose 6-phosphate	5958	HMDB0001401	259.024	9.72972	-0.250755	1.44809	1.66768	0.101879	-0.171978	0.0656765	-0.5219	-1.23101	-1.10769
237	C_0136	Pyridoxamine 5'-phosphate	1053	HMDB0001555	249.065	10.0252	-0.277142	1.83187	1.34301	-0.309663	0.0440944	-0.0928627	-0.265754	-1.16967	-1.10388
238	A_0089	GMP	6804	HMDB0001397	362.052	9.07	0.0220813	1.79847	1.37521	-0.293045	-0.132155	-0.010001	-0.530268	-1.083	-1.14729
239	A_0115	UDP-glucuronic acid	17473	HMDB0000935	579.03	10.8484	0.1113	1.78701	1.22916	-0.0713168	-0.493694	0.266069	-0.498073	-1.17476	-1.15569
240	C_0137	γ-Glu-Cys	123938	HMDB0001049	251.07	12.3455	0.085781	1.91619	1.16495	0.100354	-0.446689	-0.00624231	-0.852882	-0.753799	-1.20767
241	A_0076	6-Phosphogluconic acid	91493	HMDB0001316	275.019	14.384	0.120246	2.19368	0.841474	-0.181777	-0.290475	-0.0352473	-0.805986	-0.938463	-0.903455
242	C_0080	N6-Methyllysine	164795	HMDB0002038	161.129	6.73669	0.416354	1.52766	1.45815	-0.876944	0.0184162	-0.174761	-0.119706	-1.23199	-1.01718
243	C_0138	Penciclovir	4725		254.125	9.98311	1.18036	0.843331	1.5311	-0.824493	-0.675243	-0.608763	0.0266058	-1.42909	-0.0438037
244	C_0162	Ile-Pro-Pro			326.206	10.5077	0.388048	1.28913	1.01226	-1.58312	-1.58312	0.302726	0.236383	-0.0103438	-0.0519563
245	C_0072	Met	876	HMDB0000696	150.059	10.2838	0.109781	1.57852	1.18491	-1.22413	-1.47872	-0.518158	0.370467	-0.034975	0.0123079
246	C_0031	allo-Threonine	99289	HMDB0004041	120.065	10.3216	0.666301	1.15214	1.29393	-1.01135	-1.01135	-1.01135	0.584333	0.348714	-1.01135
247	A_0017	β-Hydroxyisovaleric acid	69362	HMDB0000754	117.056	9.04149	0.432049	0.98731	1.95456	-1.21297	-0.950615	-0.28091	0.0942385	-0.386214	-0.637447
248	C_0103	N-Acetyllysine	92907	HMDB0000446	189.124	9.35839	-0.268554	1.45976	1.55178	-0.668157	-0.866708	-0.347183	0.761362	-0.515195	-1.10711
249	A_0114	UDP-glucose UDP-galactose	8629 23724458	HMDB0000286 HMDB0000302	565.051	8.55296	-0.697429	1.88933	1.38528	-0.410335	-0.658344	-0.767307	0.334715	-0.269959	-0.805952
250	C_0147	Saccharopine	160556	HMDB0000279	277.141	10.2986	-0.704474	1.99788	1.33398	-0.92204	-0.487825	-0.749692	-0.193294	-0.0762124	-0.198327
251	C_0087	Phe	994	HMDB0000159	166.087	10.6525	-0.3675	2.07013	1.17758	-0.754538	-0.641332	-0.969316	0.132485	-0.173036	-0.474469
252	C_0135	Isovalerylcarnitine	6426851	HMDB0000688	246.17	9.34972	0.0175656	1.67022	1.48723	-0.916579	-0.882127	-1.11822	0.177908	-0.255623	-0.180369
253	C_0117	XC0061			218.14	8.89949	-0.172854	1.5919	1.11233	-1.03214	-0.997382	-1.3531	0.343989	0.0793376	0.427925
254	A_0092	PRPP	7339	HMDB0000280	388.946	16.3467	0.133245	1.55271	1.09838	-0.322983	-1.43077	-1.43077	0.406197	-0.0292611	0.0232484
255	C_0160	S-Methylglutathione	115260		322.106	12.885	0.838341	1.77912	0.663189	-0.0942583	-1.36166	-1.26427	-0.336393	0.102965	-0.327042
256	C_0163	NMN	14180	HMDB0000229	335.065	20.3757	0.523	2.13765	0.797288	-0.27125	-0.786073	-1.0793	-0.561772	-0.205356	-0.554183
257	A_0101	ADP	6022	HMDB0001341	426.025	10.7195	0.151797	1.79077	1.40639	-0.187452	-0.926751	-1.23386	-0.26436	-0.236705	-0.499836
258	C_0156	Glutathione (GSH)	124886	HMDB0000125	308.092	12.7662	-0.086192	2.06937	1.27333	-0.394531	-0.723422	-0.878066	-0.202185	-0.391207	-0.667093
259	C_0036	2-Amino-2-(hydroxymethyl)-1,3-propanediol	6503		122.081	7.90516	-0.333333	2.66667	-0.333333	-0.333333	-0.333333	-0.333333	-0.333333	-0.333333	-0.333333
260	P_0042	Trilaurin	10851	HMDB0011188	656.588	17.46	-0.333333	2.66667	-0.333333	-0.333333	-0.333333	-0.333333	-0.333333	-0.333333	-0.333333
261	A_0023	N-Acetylalanine	88064	HMDB0000766	130.052	8.80713	0.572626	2.26678	0.297161	0.0229871	-0.735764	-0.146012	-0.990276	-0.834592	-0.452907
262	A_0014	2-Oxoisovaleric acid	49	HMDB0000019	115.042	10.052	1.62661	1.89321	-0.502832	-0.502832	-0.502832	-0.502832	-0.502832	-0.502832	-0.502832
263	C_0062	Urocanic acid	736715	HMDB0000301	139.052	7.90764	1.16675	2.02999	0.332438	-0.536222	-0.144863	-0.525903	-0.888489	-0.666517	-0.767184
264	A_0097	Acetyl CoA_divalent	444493	HMDB0001206	403.557	10.1252	0.296685	1.34376	0.708227	-1.27438	0.546274	0.505337	-1.27438	-1.27438	0.422849
265	C_0150	His-Glu	7010583		285.12	7.2183	-0.986107	0.491434	1.52788	-0.175278	0.444295	0.847659	0.00124158	-1.84736	-0.303768
266	A_0104	XA0065			445.056	6.92625	-1.59644	1.17309	1.13709	0.881475	-0.119508	-0.279839	0.572148	-0.989776	-0.778248
267	A_0030	Ethanolamine phosphate	1015	HMDB0000224	140.013	7.95647	-1.93919	1.21527	1.02232	0.410925	0.291096	0.0996439	0.348095	-0.347091	-1.10107
268	A_0066	Pantothenic acid	6613	HMDB0000210	218.105	7.62048	-1.33586	1.78312	1.00691	0.143942	0.0708823	-0.544455	0.510249	-0.590143	-1.04465
269	A_0074	Fructose 6-phosphate	603	HMDB0000124	259.024	9.82765	-0.67416	0.457612	1.97336	-0.0213274	0.177237	-0.15252	0.170749	-0.101352	-1.82959
270	A_0053	2-Phosphoglyceric acid	439278	HMDB0003391	184.987	18.6563	-0.202929	-0.396608	1.39885	0.954602	-0.103054	1.23721	-0.541894	-0.757028	-1.58916
271	A_0045	Decanoic acid	2969	HMDB0000511	171.14	7.89321	0.0200895	-0.819284	1.07763	1.80536	-0.677041	0.43564	-0.907745	0.239354	-1.17401
272	N_0002	Myristic acid	11005	HMDB0000806	227.204	13.6476	0.509182	-0.675339	1.40226	1.7915	-0.592631	-0.654572	-0.196891	-0.927165	-0.65634
273	N_0005	Pentadecanoic acid	13849	HMDB0000826	241.22	14.0216	0.540381	-0.093875	1.30488	1.75858	-0.173767	-0.748117	-0.65624	-1.05906	-0.872775
274	N_0008	Palmitic acid	985	HMDB0000220	255.236	14.3858	0.053789	-0.947813	0.287365	2.16287	0.542543	-0.325676	0.00992195	-1.30871	-0.474293
275	N_0018	Stearic acid	5281	HMDB0000827	283.267	15.0389	0.0353008	-0.975405	0.272454	2.07047	0.51573	-0.233637	0.330511	-1.3435	-0.671916
276	A_0048	Ascorbic acid	54670067	HMDB0000044	175.026	8.40787	0.313654	0.853365	-1.29989	1.31699	0.750496	0.489408	-0.205439	-1.58003	-0.638552
277	P_0007	Abietic acid-2	10569		303.233	13.5327	-0.405861	-0.138057	0.0852215	1.03925	0.931989	0.919589	-1.52286	-1.52286	0.613576
278	N_0001	FA(14:3)			221.158	12.1833	-0.985686	-0.709981	-0.287292	0.861948	1.91271	0.629624	-0.675314	-1.04742	0.301412
279	N_0027	Arachidonic acid	444899	HMDB0001043	303.236	13.9463	-0.649651	-0.044075	0.506504	1.14202	1.5642	0.566968	-1.17283	-1.10063	-0.812503
280	N_0016	Linoleic acid	5280450	HMDB0000673	279.236	14.0155	-0.256258	0.290316	0.269036	0.9994	1.32031	0.918937	-1.26108	-1.13081	-1.14984
281	N_0020	FA(19:1)-1			295.267	14.7883	-0.117526	0.322873	0.260638	1.09672	1.28681	0.766271	-1.21164	-1.13094	-1.27321
282	N_0030	cis-11-Eicosenoic acid	5282768	HMDB0002231	309.283	15.076	-0.0712592	0.0940327	0.29242	1.26502	1.30277	0.652629	-1.2099	-1.09645	-1.22926
283	N_0028	cis-8,11,14-Eicosatrienoic acid	5280581	HMDB0002925	305.252	14.2303	0.0383193	0.417035	0.335319	0.978837	1.30866	0.64195	-1.29854	-1.13619	-1.28538
284	N_0025	FA(19:0)-2			297.283	15.3303	0.0572709	0.327178	0.516583	0.927043	1.31837	0.596131	-1.22332	-1.2529	-1.26636
285	N_0003	FA(15:1)			239.204	13.513	-0.17434	0.525222	0.507348	0.733049	1.45546	0.596615	-1.21445	-1.21445	-1.21445
286	C_0149	Guanosine	6802	HMDB0000133	284.1	12.0632	-0.467165	0.531855	0.516815	1.00977	1.10669	0.854829	-1.32443	-1.01478	-1.21358
287	C_0069	O-Acetylserine	99478	HMDB0003011	148.061	12.1758	-0.0795777	0.547686	0.365686	0.990198	1.05244	0.877685	-1.21602	-1.23867	-1.29943
288	N_0013	Heptadecanoic acid-1 FA(17:0)-1	10465	HMDB0002259	269.251	14.6365	0.295022	0.443462	0.614153	1.16233	0.860496	0.496212	-1.29494	-1.23962	-1.33713
289	N_0034	Behenic acid	8215	HMDB0000944	339.33	16.0649	0.137247	0.708425	0.0881973	0.526731	1.43401	0.786125	-1.17702	-1.25263	-1.25109
290	N_0032	Heneicosanoic acid 19-Methylarachidic acid	16898 3632876	HMDB0002345	325.315	15.8402	-0.0613333	0.157051	-0.120965	1.03335	1.60966	0.732928	-1.20554	-1.01446	-1.13069
291	A_0067	XA0027			227.202	7.40804	-0.0705841	0.0796524	-0.114073	0.952715	1.6497	0.821479	-1.1063	-1.1063	-1.1063
292	N_0035	Tricosanoic acid	17085	HMDB0001160	353.346	16.2797	-0.0177841	0.0620217	-0.255958	1.0529	1.49909	0.965394	-1.10189	-1.10189	-1.10189
293	N_0024	FA(19:0)-1			297.283	15.25	-0.181632	-0.199393	-0.261333	1.18434	1.59282	0.899755	-1.09574	-0.84802	-1.09081
294	N_0019	FA(19:2)			293.251	14.3621	-0.270691	0.00742498	0.042048	1.09191	1.45886	0.881488	-0.874972	-0.759908	-1.57617
295	C_0109	N-Acetylhistidine	75619		198.089	9.3794	-0.774247	0.554603	0.0312038	1.29009	1.12407	0.903646	-1.06408	-0.829452	-1.23583
296	P_0026	2-Arachidonoylglycerol-3	5282280	HMDB0004666	379.288	13.1976	-0.715344	0.318511	0.232982	1.57653	0.741121	0.972371	-1.19841	-1.13419	-0.793572
297	P_0027	2-Arachidonoylglycerol-2	5282280	HMDB0004666	379.289	13.3211	-0.604512	-0.0582225	0.627353	1.27857	0.651659	1.29852	-1.28888	-1.04534	-0.859149
298	A_0065	Lauric acid	3893	HMDB0000638	199.172	7.61056	-0.179498	-0.0579633	0.178119	1.89726	0.732116	0.529939	-0.981841	-0.665969	-1.45216
299	A_0040	Phosphoenolpyruvic acid	1005	HMDB0000263	166.976	20.4294	-0.789312	-0.732522	0.734468	1.26134	0.931877	1.09525	-0.436072	-0.632722	-1.43231
300	A_0061	Glucuronic acid-1 Galacturonic acid-1	94715 439215	HMDB0000127 HMDB0002545	193.036	8.20943	-1.04423	-0.534228	0.157194	1.51379	1.41282	0.712193	-0.414494	-0.841006	-0.962043
301	N_0029	cis-11,14-Eicosadienoic acid	6439848	HMDB0005060	307.267	14.6352	-0.627128	-0.314234	-0.293436	1.29269	1.59461	0.947517	-0.986013	-0.67371	-0.940294
302	N_0026	cis-5,8,11,14,17-Eicosapentaenoic acid	446284	HMDB0001999	301.221	13.5327	-0.725836	-0.432957	-0.35378	1.40904	1.25922	1.26291	-0.975623	-0.750445	-0.692523
303	C_0039	Nicotinic acid	938	HMDB0001488	124.04	9.58105	-0.876559	0.197458	-0.41126	0.824861	1.46231	1.35955	-0.526842	-1.11318	-0.916331
304	C_0129	Ser-Glu			235.095	9.9695	-0.791015	0.0891368	-0.18463	0.921071	1.44931	1.30464	-0.748316	-0.878476	-1.16172
305	C_0140	Dyphylline	3182		255.109	21.8845	-1.64641	0.169674	0.750091	0.428708	1.18336	1.13582	-0.448539	-0.34714	-1.22556
306	C_0142	Glucosamine 6-sulfuric acid	72361	HMDB0000592	260.045	22.2438	-1.04147	0.948186	0.934666	0.97292	0.859851	0.450275	-1.04147	-1.04147	-1.04147
307	C_0037	Nicotinamide	936	HMDB0001406	123.056	7.04579	-0.875601	0.474925	0.973166	1.40121	0.574963	0.465785	-0.45443	-1.09772	-1.4623
308	A_0052	3-Phosphoglyceric acid	439183	HMDB0000807	184.987	19.1019	-0.970362	0.467542	0.633293	1.16749	0.0450399	1.24532	-0.108152	-0.773453	-1.70673
309	C_0038	Picolinic acid	1018	HMDB0002243	124.04	18.3046	-0.847712	1.06462	-0.0117595	1.25294	-0.254428	1.44031	-0.911729	-0.634609	-1.09763
310	A_0016	Succinic acid	1110	HMDB0000254	117.02	20.2703	-0.481995	1.2622	1.16224	0.550691	-0.678928	0.953522	-0.90945	-0.382955	-1.47532
311	C_0014	N-Methylalanine	5288725		104.071	9.84612	0.64578	0.815044	1.1189	0.980483	-1.04146	0.605646	-1.04146	-1.04146	-1.04146
312	A_0093	FAD_divalent	643975	HMDB0001248	391.574	7.81718	0.156307	0.714991	0.519203	0.902219	0.7692	0.373075	-1.67992	-0.0751485	-1.67992
313	C_0088	Pyridoxal	1050	HMDB0001545	168.067	8.38622	0.649868	0.586821	1.22992	-0.428017	1.17615	0.231991	-0.889349	-1.13865	-1.41873
314	N_0012	Heptadecanoic acid-2 FA(17:0)-2	10465	HMDB0002259	269.251	14.7229	0.882392	0.316048	0.965385	1.1523	0.492055	-0.135986	-0.962296	-1.31392	-1.39597
315	N_0014	Stearidonic acid	5312508	HMDB0006547	275.205	13.2078	0.222045	0.743355	0.878615	0.829028	0.67687	0.554709	-1.42469	-1.05524	-1.42469
316	N_0015	Linolenic acid	5280934	HMDB0001388	277.22	13.5982	0.235733	0.894163	1.00197	0.635254	0.613104	0.519626	-1.33372	-1.18256	-1.38356
317	A_0032	2-Oxoglutaric acid	51	HMDB0000208	145.015	20.7423	0.536863	0.874021	0.622758	0.461122	0.656771	0.816722	-1.32275	-1.32275	-1.32275
318	A_0008	Aniline	6115	HMDB0003012	92.0513	9.59061	-0.0594717	0.825025	0.516925	0.523964	0.80118	1.17133	-1.25965	-1.25965	-1.25965
319	N_0009	FA(17:2)			265.22	13.6815	0.0167379	0.995113	0.525678	0.770503	0.428146	1.0662	-1.26746	-1.26746	-1.26746
320	C_0070	N-Acetylserine	65249	HMDB0002931	148.061	22.9373	-0.10526	1.15542	0.671389	0.766189	0.65777	0.638013	-1.25102	-1.3139	-1.21861
321	C_0060	Anthranilic acid	227	HMDB0001123	138.056	10.212	-0.308011	1.08341	0.428511	0.722913	1.12248	0.585617	-1.1021	-1.26919	-1.26363
322	C_0155	Glutathione (GSSG)_divalent	65359	HMDB0003337	307.085	11.7253	-0.227041	1.03282	0.446064	0.859707	0.956518	0.473039	-0.782037	-0.939546	-1.81952
323	C_0003	Aminoacetone	215	HMDB0002134	74.0603	6.53643	-0.323438	1.72069	0.881471	0.319494	0.659209	-0.00709404	-1.01477	-0.902966	-1.3326
324	C_0068	Lys	866	HMDB0000182,HMDB0003405	147.114	6.53519	-0.0394653	1.58868	0.887413	0.423443	0.637785	-0.00366518	-1.0206	-1.23685	-1.23674
325	A_0009	Tiglic acid	125468	HMDB0001470	99.0463	9.60816	-0.126734	1.53249	1.16352	0.524272	0.147171	0.183582	-0.990958	-1.15016	-1.28318
326	C_0089	Tyr-Arg_divalent	123804		169.596	7.3586	-0.228306	1.1521	1.29061	0.871211	0.298322	0.0850006	-0.985675	-1.09204	-1.39123
327	A_0035	Cysteinesulfinic acid	1549098	HMDB0000996	152.003	9.46468	0.502233	1.05911	1.34849	0.506966	0.094078	-0.0138671	-0.608766	-1.44412	-1.44412
328	A_0096	UDP	6031	HMDB0000295	402.997	11.4711	0.295708	0.893744	1.88879	0.217472	0.0872824	-0.16305	-1.0423	-1.02852	-1.14913
329	A_0033	2-Hydroxyglutaric acid	43	HMDB0000606,HMDB0000694	147.031	16.4044	0.469803	1.26459	1.35118	0.285465	-0.0242577	0.210797	-1.17467	-1.12466	-1.25825
330	C_0044	trans-Glutaconic acid	5280498	HMDB0000620	131.035	22.7055	0.415029	1.42191	1.23979	0.16043	0.05927	0.238828	-1.16394	-1.09561	-1.2757
331	A_0006	Lactic acid	612	HMDB0000190,HMDB0001311	89.0254	10.6091	0.611724	1.38419	1.28914	0.13671	-0.116132	0.136691	-1.00951	-1.11975	-1.31306
332	C_0082	O-Acetylhomoserine 2-Aminoadipic acid	439389 92136	HMDB0000510	162.077	10.5027	0.657106	1.44905	0.991926	0.180943	0.234087	0.11349	-1.20378	-1.21076	-1.21206
333	C_0078	His	773	HMDB0000177	156.078	6.94688	0.416363	1.60407	1.0121	0.22562	0.204996	0.0204341	-0.959519	-1.13994	-1.38412
334	C_0095	Citrulline	9750	HMDB0000904	176.104	10.6141	0.460842	1.67395	1.15481	0.242493	0.0490405	-0.378648	-0.999628	-1.20588	-0.996972
335	C_0054	Ornithine	389	HMDB0000214,HMDB0003374	133.098	6.47956	0.916568	1.41656	1.30456	-0.23595	-0.0179123	-0.213876	-1.05007	-1.05504	-1.06484
336	N_0004	FA(15:0)			241.22	13.9288	0.705346	1.19422	1.25074	0.197942	0.2578	-0.0137039	-1.422	-0.964989	-1.20535
337	N_0010	FA(17:1)-2			267.236	14.2365	0.783242	1.13802	1.23706	0.258628	0.279341	-0.0601384	-1.25733	-1.15534	-1.22348
338	A_0039	Homocysteinesulfinic acid	161712	HMDB0006462	166.019	8.71017	0.917594	0.992822	1.10225	0.0828306	0.620054	-0.0145373	-1.23367	-1.23367	-1.23367
339	N_0031	Arachidic acid	10467	HMDB0002212	311.298	15.5945	0.642436	0.919687	1.06164	0.64649	0.533015	0.0247741	-1.1545	-1.38626	-1.28729
340	N_0011	FA(17:1)-1			267.236	14.1445	0.745713	0.930588	0.88254	0.632832	0.338341	0.392891	-1.30763	-1.30763	-1.30763
341	N_0017	Oleic acid	445639	HMDB0000207	281.252	14.4735	0.548406	0.90318	0.852102	0.620638	0.730265	0.278233	-1.35734	-1.25156	-1.32392
342	N_0007	Palmitoleic acid	445638	HMDB0003229	253.22	13.7982	0.728473	1.07761	0.975296	0.395648	0.582103	0.00426641	-1.17656	-1.03715	-1.54969
343	N_0021	FA(19:1)-2			295.267	14.8871	0.590124	1.11176	1.00368	0.374841	0.558813	0.199977	-1.30628	-1.24	-1.29291
344	C_0122	Cystathionine	834	HMDB0000099	223.076	9.4883	0.522286	1.3096	0.930196	0.308951	0.495851	0.205389	-1.14187	-1.31414	-1.31626
345	C_0005	Trimethylamine N-oxide	1145	HMDB0000925	76.0757	6.41899	0.0219745	1.24105	1.0626	0.324012	0.445449	0.623193	-1.13226	-1.37248	-1.21355
346	C_0154	Arg-Glu			304.163	7.15584	0.35398	1.16151	1.22627	0.15417	0.383328	0.448079	-1.20291	-1.3544	-1.17003
347	P_0001	Biotin	171548	HMDB0000030	245.098	5.71519	0.831497	1.39024	0.722822	0.143201	0.0928692	0.411355	-0.947329	-1.68324	-0.961414
348	A_0102	Succinyl CoA_divalent Methylmalonyl CoA_divalent	92133 123909	HMDB0001022 HMDB0001269	432.56	11.5938	0.402323	1.81126	-0.290485	0.124969	0.420107	0.669417	-0.448525	-1.43439	-1.25467
349	C_0002	Ethanolamine	700	HMDB0000149	62.0606	6.03948	-0.427831	1.41161	0.345566	0.201559	1.03443	0.815686	-0.889278	-1.37569	-1.11604
350	C_0101	N1-Acetylspermidine	496	HMDB0001276	188.177	6.02714	-0.933494	1.46323	-0.00513551	0.578956	1.27415	0.228358	-0.255018	-1.44754	-0.903501
351	A_0071	myo-Inositol 2-phosphate	160886		259.023	10.4927	-0.122804	1.15473	0.568194	0.0968508	0.852264	0.0565467	0.262587	-2.27294	-0.595428
352	C_0102	N8-Acetylspermidine	123689	HMDB0002189	188.177	6.10378	-0.0772969	0.89808	1.22866	0.211935	1.43688	-1.15814	-1.07199	-0.723747	-0.744376
ID consists of analysis mode and number. 'C', 'A', 'P' and 'N' showed cation, anion, positive and negative modes, respectively.
† Putative metabolites which were assigned on the basis of m/z and MT in HMT standard compound library.
§ Standardized value of relative area in detected peaks. The Values of N.D. were regarded as eps (2-52).
The order of samples and metabolites in this table corresponded to those of HeatMap.

## Sheet: Appendix Information on Pathway
Pathway Index
Candidates†	Pathway Label‡	Pathway Index§
1,3-Diaminopropane	DAP	Urea cycle relating metaboloism
1-Methyl-4-imidazoleacetic acid	MIA	Urea cycle relating metaboloism
1-Methylhistamine	1-Methylhistamine	Urea cycle relating metaboloism
1-Methylnicotinamide	1-Methylnicotinamide	Metabolism of coenzymes
1-Pyrroline 5-carboxylic acid	P5C	Urea cycle relating metaboloism
2,3-Diphosphoglyceric acid	Diphosphoglycerate	Central carbon metabolism
2,5-Dihydroxybenzoic acid	Gensigen	Pathway overview
2-Aminoadipic acid	2-Aminoadipic acid	Lipid and amino acid metabolism
2'-Deoxyadenosine	dAdenosine	Nucleotide metabolism
2'-Deoxycytidine	dCyt	Nucleotide metabolism
2'-Deoxyguanosine	dGuanosine	Nucleotide metabolism
2'-Deoxyuridine	dUri	Nucleotide metabolism
2-Hydroxybutyric acid	2-HBA	Lipid and amino acid metabolism
2-Oxoadipic acid	2-Oxoadipic acid	Lipid and amino acid metabolism
2-Oxobutyric acid	2-Oxobutyric acid	Lipid and amino acid metabolism
2-Oxoglutaric acid	2-OG	Central carbon metabolism / Urea cycle relating metaboloism
2-Oxoisovaleric acid	2-KIV	BCAA & aromatic amino acids
2-Phenylethylamine	Phenylethylamine	BCAA & aromatic amino acids
2-Phosphoglyceric acid	2-PG	Central carbon metabolism
3,3',5-Triiodothyronine	T3	BCAA & aromatic amino acids
3,4-Dihydroxyphenylglycol	DHPG	Pathway overview
3,5-Diiodotyrosine	3,5-DI-Tyr	BCAA & aromatic amino acids
3-Aminoisobutyric acid	3-Aminoisobutyric acid	BCAA & aromatic amino acids / Nucleotide metabolism
3'-Dephospho CoA	Dephospho-CoA	Metabolism of coenzymes
3-Hydroxyanthranilic acid	3-OHAA	BCAA & aromatic amino acids
3-Hydroxybutyric acid	3-HBA	Central carbon metabolism / Lipid and amino acid metabolism
3-Hydroxykynurenine	3-OHKY	BCAA & aromatic amino acids
3-Hydroxypropionic acid	b-Lactate	BCAA & aromatic amino acids
3-Iodotyrosine	MIT	BCAA & aromatic amino acids
3-Methoxy-4-hydroxyphenylethyleneglycol	MHPG	BCAA & aromatic amino acids
3-Methoxyanthranilic acid	3-Methoxyanthranilic acid	BCAA & aromatic amino acids
3-Methoxytyramine	3-Methoxytyramine	BCAA & aromatic amino acids
3-Methyl-2-oxovaleric acid	2K3MVA	BCAA & aromatic amino acids
3-Methylcrotonyl CoA_divalent	3-Methylcrotonyl-CoA	BCAA & aromatic amino acids
3-Methylhistidine	3-Methylhistidine	Urea cycle relating metaboloism
3-Phosphoglyceric acid	3-PG	Central carbon metabolism / Lipid and amino acid metabolism
3-Ureidopropionic acid	3-Ureidopropionic acid	Nucleotide metabolism
4-Acetamidobutanoic acid	4-Acetamidobutanoic acid	Pathway overview
4-Guanidinobutyric acid	4-GBA	Urea cycle relating metaboloism
4-Hydroxyphenylacetaldehyde	4-Hydroxyphenylacetaldehyde	Pathway overview
4-Methyl-2-oxovaleric acid	2-Oxoleucine	BCAA & aromatic amino acids
4-Methylthio-2-oxobutyric acid	KMTB	Lipid and amino acid metabolism
4-Pyridoxic acid	4-Pyridoxic acid	Metabolism of coenzymes
5,6-Dimethylbenzimidazole	Dimethylbenzimidazole	Metabolism of coenzymes
5-Amino-4-oxovaleric acid	5-ALA	Lipid and amino acid metabolism
5-Aminoimidazole-4-carboxamide ribotide	AICAR	Nucleotide metabolism
5'-Deoxy-5'-methylthioadenosine	MTA	Urea cycle relating metaboloism
5-Hydroxyindoleacetic acid	5-Hydroxy-IAA	BCAA & aromatic amino acids
5-Hydroxylysine	5-Hydroxylysine	Lipid and amino acid metabolism
5-Hydroxytryptophan	Pretonine	BCAA & aromatic amino acids
5-Methoxyindoleacetic acid	5-MIAA	BCAA & aromatic amino acids
5-Methoxytryptamine	5MOT	BCAA & aromatic amino acids
5-Methyltetrahydrofolic acid	5-MTHF	Metabolism of coenzymes
5-Oxoproline	Oxoproline	Urea cycle relating metaboloism
6-Phosphogluconic acid	6-PG	Central carbon metabolism
7,8-Dihydrofolic acid	Dihydrofolic acid	Metabolism of coenzymes
Acetanilide	Acetanilide	BCAA & aromatic amino acids
Acetoacetic acid	Acetoacetic acid	Central carbon metabolism / Lipid and amino acid metabolism
Acetoacetyl CoA_divalent	AAcCoA	Lipid and amino acid metabolism
Acetyl CoA_divalent	AcCoA	Central carbon metabolism / Lipid and amino acid metabolism / Metabolism of coenzymes
Acetylcholine	Acetylcholine	Lipid and amino acid metabolism
Adenine	Adenine	Nucleotide metabolism
Adenosine	Adenosine	Nucleotide metabolism
Adenylosuccinic acid	Succinyl AMP	Nucleotide metabolism
ADP	ADP	Central carbon metabolism / Nucleotide metabolism
ADP-ribose	ADP-Rib	Central carbon metabolism / Metabolism of coenzymes
Adrenaline	Adrenaline	BCAA & aromatic amino acids
Agmatine	Agmatine	Urea cycle relating metaboloism
Ala	Ala	Central carbon metabolism / Urea cycle relating metaboloism / BCAA & aromatic amino acids
Allantoic acid	Allantoic acid	Pathway overview
AMP	AMP	Nucleotide metabolism
Anserine_divalent	Anserine	Urea cycle relating metaboloism
Anthranilic acid	Anthranilic acid	BCAA & aromatic amino acids
Arg	Arg	Central carbon metabolism / Urea cycle relating metaboloism
Argininosuccinic acid	ArgSuccinate	Urea cycle relating metaboloism
Ascorbate 2-glucoside	Ascorbate 2-glucoside	Metabolism of coenzymes
Ascorbate 2-phosphate	Ascorbate 2-phosphate	Metabolism of coenzymes
Ascorbate 2-sulfate	Ascorbate 2-sulfate	Metabolism of coenzymes
Ascorbic acid	Ascorbic acid	Metabolism of coenzymes
Asn	Asn	Urea cycle relating metaboloism
Asp	Asp	Central carbon metabolism / Urea cycle relating metaboloism / Nucleotide metabolism
ATP	ATP	Central carbon metabolism / Nucleotide metabolism
Betaine	Betaine	Lipid and amino acid metabolism
Betaine aldehyde_+H2O	BTL	Lipid and amino acid metabolism
Biotin	Biotin	Metabolism of coenzymes
cAMP	cAMP	Nucleotide metabolism
Carbamoylphosphate	Carbamoyl-P	Urea cycle relating metaboloism
Carnitine	Carnitine	Lipid and amino acid metabolism
Carnosine	Carnosine	Urea cycle relating metaboloism
CDP	CDP	Nucleotide metabolism
CDP-choline	CDP-choline	Lipid and amino acid metabolism
cGMP	cGMP	Nucleotide metabolism
Cholic acid	Cholic acid	Lipid and amino acid metabolism
Choline	Choline	Lipid and amino acid metabolism
cis-Aconitic acid	cis-Aconitic acid	Central carbon metabolism
cis-Hydroxyproline	cis-Hydroxyproline	Urea cycle relating metaboloism
Citramalic acid	Citramalic acid	Pathway overview
Citric acid	Citric acid	Central carbon metabolism
Citrulline	Citrulline	Urea cycle relating metaboloism
CMP	CMP	Nucleotide metabolism
CMP-N-acetylneuraminate	CMP-NeuNAc	Central carbon metabolism
CoA_divalent	CoA	Central carbon metabolism / Metabolism of coenzymes
Creatine	Creatine	Urea cycle relating metaboloism
Creatinine	Creatinine	Urea cycle relating metaboloism
CTP	CTP	Nucleotide metabolism
Cys	Cys	Urea cycle relating metaboloism / Lipid and amino acid metabolism / Metabolism of coenzymes
Cys-Gly	Cys-Gly	Urea cycle relating metaboloism
Cystathionine	Cystathionine	Lipid and amino acid metabolism
Cysteamine	Cysteamine	Lipid and amino acid metabolism
Cysteic acid	Cysteic acid	Lipid and amino acid metabolism
Cysteinesulfinic acid	Cysteinesulfinic acid	Lipid and amino acid metabolism
Cystine	Cystine	Lipid and amino acid metabolism
Cytidine	Cytidine	Nucleotide metabolism
dADP	dADP	Nucleotide metabolism
dAMP	dAMP	Nucleotide metabolism
dATP	dATP	Nucleotide metabolism
dCDP	dCDP	Nucleotide metabolism
dCMP	dCMP	Nucleotide metabolism
dCTP	dCTP	Nucleotide metabolism
Deamido-NAD+	Deamido-NAD	Metabolism of coenzymes
Desthiobiotin	Desthiobiotin	Metabolism of coenzymes
dGDP	dGDP	Nucleotide metabolism
dGMP	dGMP	Nucleotide metabolism
dGTP	dGTP	Nucleotide metabolism
Dihydroorotic acid	Dihydroorotic acid	Nucleotide metabolism
Dihydrouracil	Dihydrouracil	Nucleotide metabolism
Dihydroxyacetone phosphate	DHAP	Central carbon metabolism / Lipid and amino acid metabolism
dIMP	dIMP	Nucleotide metabolism
dITP	dITP	Nucleotide metabolism
DOPA	DOPA	BCAA & aromatic amino acids
Dopamine	Dopamine	BCAA & aromatic amino acids
dTDP	dTDP	Nucleotide metabolism
dTDP-glucose	TDP-Glc	Pathway overview
dTMP	dTMP	Nucleotide metabolism
dTTP	dTTP	Nucleotide metabolism
dUDP	dUDP	Nucleotide metabolism
dUMP	dUMP	Nucleotide metabolism
dUTP	dUTP	Nucleotide metabolism
Ergothioneine	Ergothioneine	Pathway overview
Erythrose 4-phosphate	E4P	Central carbon metabolism
FAD_divalent	FAD	Metabolism of coenzymes
FMN	FMN	Metabolism of coenzymes
Folic acid	Folic acid	Metabolism of coenzymes
Formylanthranilic acid	Formylanthranilate	Pathway overview
Fructose 1,6-diphosphate	F1,6P	Central carbon metabolism
Fructose 1-phosphate	D-F1P	Central carbon metabolism
Fructose 6-phosphate	F6P	Central carbon metabolism
Fumaric acid	Fumaric acid	Central carbon metabolism / Urea cycle relating metaboloism
GABA	GABA	Urea cycle relating metaboloism
Galactose 1-phosphate	Gal1P	Central carbon metabolism
GDP	GDP	Nucleotide metabolism
GDP-fucose	GDP-fucose	Central carbon metabolism
GDP-mannose	GDP-Man	Central carbon metabolism
Gln	Gln	Urea cycle relating metaboloism
Glu	Glu	Central carbon metabolism / Urea cycle relating metaboloism
Glucosamine	Glucosamine	Central carbon metabolism
Glucosamine 6-phosphate	Glc-6P	Central carbon metabolism
Glucosaminic acid	Glucosaminic acid	Central carbon metabolism
Glucose 1-phosphate	G1P	Central carbon metabolism
Glucose 6-phosphate	G6P	Central carbon metabolism
Glucuronic acid	Glucuronic acid	Central carbon metabolism
Glutaryl CoA_divalent	Glutaryl-CoA	Lipid and amino acid metabolism
Glutathione (GSH)	GSH	Urea cycle relating metaboloism
Glutathione (GSSG)_divalent	GSSG	Urea cycle relating metaboloism
Gly	Gly	Urea cycle relating metaboloism / Lipid and amino acid metabolism
Glyceraldehyde 3-phosphate	GAP	Central carbon metabolism / Lipid and amino acid metabolism
Glyceric acid	Glyceric acid	Central carbon metabolism / Lipid and amino acid metabolism
Glycerol 3-phosphate	G3P	Central carbon metabolism / Lipid and amino acid metabolism
Glycerophosphocholine	GPCho	Lipid and amino acid metabolism
Glycocholic acid	Glycocholic acid	Lipid and amino acid metabolism
Glycolic acid	Glycolic acid	Lipid and amino acid metabolism
Glyoxylic acid	Glyoxylic acid	Lipid and amino acid metabolism
GMP	GMP	Nucleotide metabolism
GTP	GTP	Nucleotide metabolism
Guanidoacetic acid	Guanidoacetic acid	Urea cycle relating metaboloism
Guanine	Guanine	Nucleotide metabolism
Guanosine	Guanosine	Nucleotide metabolism
His	His	Urea cycle relating metaboloism
Histamine	Histamine	Urea cycle relating metaboloism
HMG CoA_divalent	HMG-CoA	Lipid and amino acid metabolism
Homocysteine	Homocysteine	Lipid and amino acid metabolism
Homovanillic acid	HVA	BCAA & aromatic amino acids
Hydroxyproline	Hydroxyproline	Urea cycle relating metaboloism
Hypotaurine	Hypotaurine	Lipid and amino acid metabolism
Hypoxanthine	Hypoxanthine	Nucleotide metabolism
IDP	IDP	Nucleotide metabolism
Ile	Ile	BCAA & aromatic amino acids
Imidazole-4-acetic acid	Imidazole-4-acetic acid	Urea cycle relating metaboloism
IMP	IMP	Nucleotide metabolism
Indole-3-acetaldehyde	Indoleacetaldehyde	BCAA & aromatic amino acids
Indole-3-acetic acid	Indole-3-acetic acid	BCAA & aromatic amino acids
Inosine	Inosine	Nucleotide metabolism
Isobutyryl CoA_divalent	Isobutyryl-CoA	Lipid and amino acid metabolism / BCAA & aromatic amino acids
Isocitric acid	Isocitric acid	Central carbon metabolism
ITP	ITP	Nucleotide metabolism
Kynurenic acid	Kynurenic acid	BCAA & aromatic amino acids
Kynurenine	Kynurenine	BCAA & aromatic amino acids
Lactic acid	Lactic acid	Central carbon metabolism / Urea cycle relating metaboloism
Leu	Leu	BCAA & aromatic amino acids
Lys	Lys	Lipid and amino acid metabolism
Malic acid	Malic acid	Central carbon metabolism / Urea cycle relating metaboloism
Malonyl CoA_divalent	Malonyl-CoA	Central carbon metabolism / Lipid and amino acid metabolism
Mannose 1-phosphate	Man1P	Central carbon metabolism
Mannose 6-phosphate	Man6P	Central carbon metabolism
Melatonin	Melatonin	BCAA & aromatic amino acids
Met	Met	Lipid and amino acid metabolism
Methylmalonic acid	Methylmalonic acid	Lipid and amino acid metabolism / BCAA & aromatic amino acids
N,N-Dimethylglycine	DMG	Lipid and amino acid metabolism
N6,N6,N6-Trimethyllysine	Trimethyllysine	Lipid and amino acid metabolism
N-Acetylaspartic acid	N-Acetylaspartic acid	Urea cycle relating metaboloism
N-Acetylglucosamine	GlcNAc	Central carbon metabolism
N-Acetylglucosamine 1-phosphate	GlcNAc-P	Central carbon metabolism
N-Acetylglucosamine 6-phosphate	NAcGlcNP	Central carbon metabolism
N-Acetylglutamic acid	N-AcGlu	Urea cycle relating metaboloism
N-Acetylmannosamine	ManNAc	Central carbon metabolism
N-Acetylneuraminic acid	NeuNAc	Central carbon metabolism
N-Acetylornithine	N-AcOrn	Urea cycle relating metaboloism
N-Acetylputrescine	N-Acetylputrescine	Urea cycle relating metaboloism
NAD+	NAD+	Central carbon metabolism / Metabolism of coenzymes
NADH	NADH	Central carbon metabolism / Metabolism of coenzymes
NADP+	NADP+	Central carbon metabolism / Metabolism of coenzymes
NADPH_divalent	NADPH	Central carbon metabolism / Metabolism of coenzymes
N-Carbamoylaspartic acid	Carbamoyl-Asp	Urea cycle relating metaboloism / Nucleotide metabolism
N-Formylaspartic acid	N-Formyl aspartic acid	Urea cycle relating metaboloism
Nicotinamide	Nicotinamide	Metabolism of coenzymes
Nicotinic acid	Nicotinic acid	Metabolism of coenzymes
N-Methylserotonin	N-Methylserotonin	Pathway overview
N-Methyltryptamine	N-Methyltryptamine	BCAA & aromatic amino acids
N-Methyltyramine	N-Methyltyramine	BCAA & aromatic amino acids
NMN	NicRN	Metabolism of coenzymes
Noradrenaline	Noradrenaline	BCAA & aromatic amino acids
Normetanephrine	Normetanephrine	Pathway overview
O-Acetylcarnitine	ALCAR	Lipid and amino acid metabolism
o-Aminophenol	2-Aminophenol	BCAA & aromatic amino acids
o-Hydroxyphenylacetic acid	2-HPAA	BCAA & aromatic amino acids
O-Phosphoserine	3PSer	Lipid and amino acid metabolism
Ornithine	Ornithine	Urea cycle relating metaboloism
Orotic acid	Orotic acid	Nucleotide metabolism
Orotidine 5'-monophosphate	Orotidine5'P	Nucleotide metabolism
P1, P4-Di(adenosine-5') tetraphosphate_divalent	AppppA	Nucleotide metabolism
Pantothenic acid	Pantothenic acid	Metabolism of coenzymes
Phe	Phe	BCAA & aromatic amino acids
Phenaceturic acid	Phenaceturic acid	BCAA & aromatic amino acids
Phenylpyruvic acid	Phenylpyruvate	BCAA & aromatic amino acids
Phosphocreatine	Phosphocreatine	Urea cycle relating metaboloism
Phosphoenolpyruvic acid	PEP	Central carbon metabolism
Phosphorylcholine	Phosphorylcholine	Lipid and amino acid metabolism
p-Hydroxyphenylacetic acid	4-HPAA	BCAA & aromatic amino acids
p-Hydroxyphenylpyruvic acid	HPP	BCAA & aromatic amino acids
Phytic acid_divalent	Phytic acid	Pathway overview
Pipecolic acid	Pipecolic acid	Lipid and amino acid metabolism
Porphobilinogen	Porphobilinogen	Lipid and amino acid metabolism
Pro	Pro	Urea cycle relating metaboloism
Propionic acid	Propionic acid	Lipid and amino acid metabolism / BCAA & aromatic amino acids
Propionyl CoA_divalent	Propanoyl-CoA	Lipid and amino acid metabolism / BCAA & aromatic amino acids / Nucleotide metabolism
PRPP	PRPP	Central carbon metabolism / Nucleotide metabolism
Putrescine	Putrescine	Urea cycle relating metaboloism
Pyridoxal	Pyridoxal	Metabolism of coenzymes
Pyridoxal 5-phosphate	PLP	Metabolism of coenzymes
Pyridoxamine	Pyridoxamine	Metabolism of coenzymes
Pyridoxamine 5'-phosphate	Pyridoxamine-P	Metabolism of coenzymes
Pyridoxine	Pyridoxine	Metabolism of coenzymes
Pyruvic acid	Pyruvic acid	Central carbon metabolism / Urea cycle relating metaboloism / Lipid and amino acid metabolism
Quinolinic acid	Quinolinic acid	BCAA & aromatic amino acids / Metabolism of coenzymes
Riboflavin	Riboflavin	Metabolism of coenzymes
Ribose 1-phosphate	R1P	Pathway overview
Ribose 5-phosphate	R5P	Central carbon metabolism / Metabolism of coenzymes
Ribulose 5-phosphate	Ru5P	Central carbon metabolism
Saccharopine	Saccharopine	Lipid and amino acid metabolism
S-Adenosylhomocysteine	SAHC	Lipid and amino acid metabolism
S-Adenosylmethionine	SAM	Lipid and amino acid metabolism
Sarcosine	Sarcosine	Lipid and amino acid metabolism
Sedoheptulose 7-phosphate	S7P	Central carbon metabolism
Ser	Ser	Lipid and amino acid metabolism
Serotonin	Serotonin	BCAA & aromatic amino acids
S-Lactoylglutathione	S-Lactoylglutathione	Urea cycle relating metaboloism
Spermidine	Spermidine	Urea cycle relating metaboloism
Spermine	Spermine	Urea cycle relating metaboloism
Succinic acid	Succinic acid	Central carbon metabolism / Urea cycle relating metaboloism
Succinic semialdehyde	Succinic semialdehyde	Urea cycle relating metaboloism
Succinyl CoA_divalent	SucCoA	Central carbon metabolism
Taurine	Taurine	Lipid and amino acid metabolism
Taurocholic acid	Taurocholic acid	Lipid and amino acid metabolism
Taurocyamine	Taurocyamine	Lipid and amino acid metabolism
Thiamine	Thiamine	Metabolism of coenzymes
Thiamine diphosphate	ThPP	Metabolism of coenzymes
Thiamine phosphate	TMP	Metabolism of coenzymes
Thr	Thr	Lipid and amino acid metabolism
Thymidine	Thymidine	Nucleotide metabolism
Thymine	Thymine	Nucleotide metabolism
Trp	Trp	BCAA & aromatic amino acids
Tryptamine	Tryptamine	BCAA & aromatic amino acids
Tyr	Tyr	BCAA & aromatic amino acids
Tyramine	Tyramine	BCAA & aromatic amino acids
UDP	UDP	Nucleotide metabolism
UDP-glucose	UDP-Glc	Central carbon metabolism
UDP-glucuronic acid	UDP-GlcA	Central carbon metabolism
UDP-N-acetylglucosamine	UDP-GlcNAc	Central carbon metabolism
UMP	UMP	Nucleotide metabolism
Uracil	Uracil	Nucleotide metabolism
Urea	Urea	Urea cycle relating metaboloism
Uric acid	Uric acid	Nucleotide metabolism
Uridine	Uridine	Nucleotide metabolism
Urocanic acid	Urocanic acid	Urea cycle relating metaboloism
UTP	UTP	Nucleotide metabolism
Val	Val	BCAA & aromatic amino acids
Vanillylmandelic acid	VMA	BCAA & aromatic amino acids
Xanthine	Xanthine	Nucleotide metabolism
Xanthosine	Xanthosine	Nucleotide metabolism
Xanthurenic acid	Xanthurenic acid	BCAA & aromatic amino acids
XMP	XMP	Nucleotide metabolism
XTP	XTP	Nucleotide metabolism
Xylulose 5-phosphate	X5P	Central carbon metabolism
β-Ala	b-Ala	Urea cycle relating metaboloism / Nucleotide metabolism / Metabolism of coenzymes
γ-Butyrobetaine	Actinine	Lipid and amino acid metabolism
γ-Glu-Cys	g-Glu-Cys	Urea cycle relating metaboloism
† Metabolites which have been already known about pathway information were listed up. They included metaboites which were not detected in this study.
‡ Abbreviated names in Pathway Map.
§ Pathway information in the metabolites.

## Sheet: Pathway Clustering
Pathway Clustering
Pathway Cluster	ID	Compound name	Comparative Analysis
			Fasted1 vs Fed			Fasted2 vs Fed			Fasted2 vs Fasted1
			Ratio ¶	p-value ||		Ratio ¶	p-value ||		Ratio ¶	p-value ||
ABC transporters	C_0010	Ala	0.9267	0.48439		1.02994	0.77667		1.1114	0.16253
ABC transporters	C_0094	Arg	1.30558	0.098275		1.74209	0.01561	*	1.33434	0.00060767	***
ABC transporters	C_0056	Asp	2.10356	0.00098224	***	3.7702	0.0006735	***	1.79229	0.0028355	**
ABC transporters	C_0029	Betaine	1.14191	0.17431		1.19808	0.087198		1.04919	0.3901
ABC transporters	C_0083	Carnitine	2.15356	0.0026856	**	4.21803	0.00086589	***	1.95863	0.0014947	**
ABC transporters	C_0019	Choline	1.40319	0.058238		1.59874	0.017364	*	1.13936	0.20062
ABC transporters	C_0131	Cystine	3.64823	0.030671	*	1.30946	0.56012		0.35893	0.033794	*
ABC transporters	C_0067	Gln	0.812708	0.14922		1.00811	0.93612		1.24043	0.01339	*
ABC transporters	C_0071	Glu	1.09772	0.39445		1.41257	0.031289	*	1.28682	0.0038381	**
ABC transporters	C_0156	Glutathione (GSH)	0.74529	0.102		0.780958	0.13356		1.04786	0.28004
ABC transporters	C_0004	Gly	0.734405	0.095949		1.37227	0.044563	*	1.86855	0.0002738	***
ABC transporters	A_0044	Glycerol 3-phosphate	0.730064	0.13805		0.724715	0.13872		0.992673	0.94485
ABC transporters	C_0078	His	0.774746	0.12415		0.431419	0.015402	*	0.556852	0.0023954	**
ABC transporters	C_0050	Ile	0.330742	0.018778	*	0.43012	0.023691	*	1.30047	0.012797	*
ABC transporters	C_0051	Leu	0.312128	0.018073	*	0.493308	0.031617	*	1.58047	0.0010434	**
ABC transporters	C_0068	Lys	0.904418	0.44064		0.588941	0.049519	*	0.651182	0.008135	**
ABC transporters	C_0072	Met	0.563568	0.02368	*	0.819145	0.18832		1.4535	0.03731	*
ABC transporters	C_0121	N-Acetylglucosamine	0.976629	0.95882		2.48826	0.043041	*	2.5478	0.02526	*
ABC transporters	C_0054	Ornithine	0.443163	0.00484	**	0.0766501	0.0044008	**	0.172961	0.0057147	**
ABC transporters	C_0087	Phe	0.720174	0.131		0.818875	0.24953		1.13705	0.051501
ABC transporters	C_0028	Pro	0.637573	0.036321	*	0.55016	0.023579	*	0.862897	0.0021856	**
ABC transporters	C_0007	Putrescine	1.41081	0.025257	*	1.747	0.0046444	**	1.2383	0.071421
ABC transporters	C_0020	Ser	1.0808	0.42491		1.50788	0.009279	**	1.39514	0.01556	*
ABC transporters	C_0066	Spermidine	1.29302	0.012952	*	1.4798	0.0026819	**	1.14445	0.045255	*
ABC transporters	C_0143	Thiamine	2.77708	0.0075212	**	3.14136	0.00049067	***	1.13117	0.29797
ABC transporters	C_0033	Thr	0.378268	0.01451	*	0.388752	0.014822	*	1.02771	0.45296
ABC transporters	C_0001	Urea	0.501052	0.020255	*	0.321898	0.0054777	**	0.642444	0.022936	*
ABC transporters	C_0030	Val	0.303456	0.0093923	**	0.418161	0.013268	*	1.37799	0.00012827	***
ABC transporters	-	2-Aminoethylphosphonic acid	-	-		-	-		-	-
ABC transporters	-	5-Amino-4-oxovaleric acid	-	-		-	-		-	-
ABC transporters	-	Galacturonic acid	-	-		-	-		-	-
ABC transporters	-	Octopine	-	-		-	-		-	-
ABC transporters	-	Taurine	-	-		-	-		-	-
Pathway Cluster	ID	Compound name	Comparative Analysis
			Fasted1 vs Fed			Fasted2 vs Fed			Fasted2 vs Fasted1
			Ratio ¶	p-value ||		Ratio ¶	p-value ||		Ratio ¶	p-value ||
Acridone alkaloid biosynthesis	C_0060	Anthranilic acid	1.15783	0.42335		0.377618	0.054426		0.326142	0.0031229	**
Acridone alkaloid biosynthesis	-	N-Methylanthranilic acid	-	-		-	-		-	-
Pathway Cluster	ID	Compound name	Comparative Analysis
			Fasted1 vs Fed			Fasted2 vs Fed			Fasted2 vs Fasted1
			Ratio ¶	p-value ||		Ratio ¶	p-value ||		Ratio ¶	p-value ||
Ala and Asp metabolism	C_0010	Ala	0.9267	0.48439		1.02994	0.77667		1.1114	0.16253
Ala and Asp metabolism	C_0053	Asn	1.00178	0.98548		1.68967	0.0040367	**	1.68667	0.0092203	**
Ala and Asp metabolism	C_0056	Asp	2.10356	0.00098224	***	3.7702	0.0006735	***	1.79229	0.0028355	**
Ala and Asp metabolism	A_0013	Fumaric acid	1.06799	0.37032		1.20111	0.17424		1.12465	0.31651
Ala and Asp metabolism	A_0049	N-Carbamoylaspartic acid	<1	N.A.		<1	N.A.		N.A.	N.A.
Ala and Asp metabolism	-	Adenylosuccinic acid	-	-		-	-		-	-
Ala and Asp metabolism	-	Argininosuccinic acid	-	-		-	-		-	-
Ala and Asp metabolism	-	N-Acetylaspartic acid	-	-		-	-		-	-
Pathway Cluster	ID	Compound name	Comparative Analysis
			Fasted1 vs Fed			Fasted2 vs Fed			Fasted2 vs Fasted1
			Ratio ¶	p-value ||		Ratio ¶	p-value ||		Ratio ¶	p-value ||
Aldosterone-regulated sodium reabsorption	-	Aldosterone	-	-		-	-		-	-
Aldosterone-regulated sodium reabsorption	-	Cortisol	-	-		-	-		-	-
Aldosterone-regulated sodium reabsorption	-	Cortisone	-	-		-	-		-	-
Aldosterone-regulated sodium reabsorption	-	cAMP	-	-		-	-		-	-
Pathway Cluster	ID	Compound name	Comparative Analysis
			Fasted1 vs Fed			Fasted2 vs Fed			Fasted2 vs Fasted1
			Ratio ¶	p-value ||		Ratio ¶	p-value ||		Ratio ¶	p-value ||
Amino sugar and nucleotide sugar metabolism	A_0074	Fructose 6-phosphate	0.934014	0.52638		0.867646	0.30441		0.928943	0.44771
Amino sugar and nucleotide sugar metabolism	A_0073	Glucose 1-phosphate	1.51545	0.033562	*	1.11691	0.41531		0.737014	0.015987	*
Amino sugar and nucleotide sugar metabolism	A_0072	Glucose 6-phosphate	0.855197	0.25395		0.711063	0.0741		0.831461	0.035256	*
Amino sugar and nucleotide sugar metabolism	C_0121	N-Acetylglucosamine	0.976629	0.95882		2.48826	0.043041	*	2.5478	0.02526	*
Amino sugar and nucleotide sugar metabolism	C_0121	N-Acetylmannosamine	0.976629	0.95882		2.48826	0.043041	*	2.5478	0.02526	*
Amino sugar and nucleotide sugar metabolism	A_0078	N-Acetylglucosamine 6-phosphate	1.08233	0.57802		1.40509	0.07191		1.29822	0.093636
Amino sugar and nucleotide sugar metabolism	A_0116	UDP-N-acetylglucosamine	0.634242	0.053656		0.532027	0.035075	*	0.83884	0.035894	*
Amino sugar and nucleotide sugar metabolism	A_0114	UDP-glucose	0.805673	0.20249		0.85388	0.29738		1.05983	0.38578
Amino sugar and nucleotide sugar metabolism	A_0114	UDP-galactose	0.805673	0.20249		0.85388	0.29738		1.05983	0.38578
Amino sugar and nucleotide sugar metabolism	A_0115	UDP-glucuronic acid	0.816533	0.13215		0.681087	0.039573	*	0.83412	0.054306
Amino sugar and nucleotide sugar metabolism	-	ADP-glucose	-	-		-	-		-	-
Amino sugar and nucleotide sugar metabolism	-	CMP-N-acetylneuraminate	-	-		-	-		-	-
Amino sugar and nucleotide sugar metabolism	-	Chitobiose	-	-		-	-		-	-
Amino sugar and nucleotide sugar metabolism	-	GDP-fucose	-	-		-	-		-	-
Amino sugar and nucleotide sugar metabolism	-	GDP-galactose	-	-		-	-		-	-
Amino sugar and nucleotide sugar metabolism	-	GDP-mannose	-	-		-	-		-	-
Amino sugar and nucleotide sugar metabolism	-	Galactose 1-phosphate	-	-		-	-		-	-
Amino sugar and nucleotide sugar metabolism	-	Galacturonate 1-phosphate	-	-		-	-		-	-
Amino sugar and nucleotide sugar metabolism	-	Galacturonic acid	-	-		-	-		-	-
Amino sugar and nucleotide sugar metabolism	-	Glucosamine	-	-		-	-		-	-
Amino sugar and nucleotide sugar metabolism	-	Glucosamine 6-phosphate	-	-		-	-		-	-
Amino sugar and nucleotide sugar metabolism	-	Glucuronic acid	-	-		-	-		-	-
Amino sugar and nucleotide sugar metabolism	-	Mannose 1-phosphate	-	-		-	-		-	-
Amino sugar and nucleotide sugar metabolism	-	Mannose 6-phosphate	-	-		-	-		-	-
Amino sugar and nucleotide sugar metabolism	-	N-Acetylmuramic acid	-	-		-	-		-	-
Amino sugar and nucleotide sugar metabolism	-	N-Acetylneuraminic acid	-	-		-	-		-	-
Pathway Cluster	ID	Compound name	Comparative Analysis
			Fasted1 vs Fed			Fasted2 vs Fed			Fasted2 vs Fasted1
			Ratio ¶	p-value ||		Ratio ¶	p-value ||		Ratio ¶	p-value ||
Aminobenzoate degradation	A_0008	Aniline	1.23985	0.28078		<1	N.A.		<1	N.A.
Aminobenzoate degradation	C_0060	Anthranilic acid	1.15783	0.42335		0.377618	0.054426		0.326142	0.0031229	**
Aminobenzoate degradation	A_0018	Benzoic acid	1<	N.A.		1<	N.A.		1.91063	0.010819	*
Aminobenzoate degradation	A_0038	Terephthalic acid	1.15174	0.18922		1.18143	0.17417		1.02577	0.79236
Aminobenzoate degradation	A_0029	p-Hydroxybenzoic acid	1.5064	0.075167		2.13076	0.029383	*	1.41448	0.12652
Aminobenzoate degradation	-	3-Hydroxyanthranilic acid	-	-		-	-		-	-
Aminobenzoate degradation	-	4-Hydroxybenzaldehyde	-	-		-	-		-	-
Aminobenzoate degradation	-	4-Hydroxyphenylglyoxylic acid	-	-		-	-		-	-
Aminobenzoate degradation	-	4-Nitrocatechol	-	-		-	-		-	-
Aminobenzoate degradation	-	4-Nitrophenol	-	-		-	-		-	-
Aminobenzoate degradation	-	Benzamide	-	-		-	-		-	-
Aminobenzoate degradation	-	Benzoylformic acid	-	-		-	-		-	-
Aminobenzoate degradation	-	Mandelic acid	-	-		-	-		-	-
Aminobenzoate degradation	-	Nitrosobenzene	-	-		-	-		-	-
Aminobenzoate degradation	-	Paraoxon	-	-		-	-		-	-
Aminobenzoate degradation	-	Parathion	-	-		-	-		-	-
Aminobenzoate degradation	-	Phenyl phosphate	-	-		-	-		-	-
Aminobenzoate degradation	-	Sulfanilic acid	-	-		-	-		-	-
Aminobenzoate degradation	-	Syringic acid	-	-		-	-		-	-
Aminobenzoate degradation	-	Vanillic acid	-	-		-	-		-	-
Aminobenzoate degradation	-	Vanillin	-	-		-	-		-	-
Aminobenzoate degradation	-	o-Aminophenol	-	-		-	-		-	-
Aminobenzoate degradation	-	p-Aminobenzoic acid	-	-		-	-		-	-
Aminobenzoate degradation	-	p-Aminophenol	-	-		-	-		-	-
Aminobenzoate degradation	-	p-Hydroxymandelic acid	-	-		-	-		-	-
Aminobenzoate degradation	-	p-Nitrophenyl phosphate	-	-		-	-		-	-
Pathway Cluster	ID	Compound name	Comparative Analysis
			Fasted1 vs Fed			Fasted2 vs Fed			Fasted2 vs Fasted1
			Ratio ¶	p-value ||		Ratio ¶	p-value ||		Ratio ¶	p-value ||
Amyotrophic lateral sclerosis (ALS)	C_0094	Arg	1.30558	0.098275		1.74209	0.01561	*	1.33434	0.00060767	***
Amyotrophic lateral sclerosis (ALS)	C_0071	Glu	1.09772	0.39445		1.41257	0.031289	*	1.28682	0.0038381	**
Pathway Cluster	ID	Compound name	Comparative Analysis
			Fasted1 vs Fed			Fasted2 vs Fed			Fasted2 vs Fasted1
			Ratio ¶	p-value ||		Ratio ¶	p-value ||		Ratio ¶	p-value ||
Anthocyanin biosynthesis	-	Cyanidin 3-glucoside	-	-		-	-		-	-
Anthocyanin biosynthesis	-	Cyanidin 3-rutinoside	-	-		-	-		-	-
Anthocyanin biosynthesis	-	Delphinidin	-	-		-	-		-	-
Anthocyanin biosynthesis	-	Delphinidin 3-glucoside	-	-		-	-		-	-
Anthocyanin biosynthesis	-	Malvidin 3-glucoside	-	-		-	-		-	-
Anthocyanin biosynthesis	-	Pelargonidin 3,5-di-β-glucoside	-	-		-	-		-	-
Anthocyanin biosynthesis	-	Peonidin 3-glucoside	-	-		-	-		-	-
Anthocyanin biosynthesis	-	Petunidin 3-glucoside	-	-		-	-		-	-
Pathway Cluster	ID	Compound name	Comparative Analysis
			Fasted1 vs Fed			Fasted2 vs Fed			Fasted2 vs Fasted1
			Ratio ¶	p-value ||		Ratio ¶	p-value ||		Ratio ¶	p-value ||
Arachidonic acid metabolism	N_0027	Arachidonic acid	1.57021	0.060517		0.522342	0.089547		0.332657	0.010271	*
Arachidonic acid metabolism	P_0018	Prostaglandin B2	1.51335	0.22923		1.43592	0.2013		0.948834	0.85189
Arachidonic acid metabolism	-	15(S)-HETE	-	-		-	-		-	-
Arachidonic acid metabolism	-	6-Ketoprostaglandin E1	-	-		-	-		-	-
Arachidonic acid metabolism	-	Leukotriene B4	-	-		-	-		-	-
Arachidonic acid metabolism	-	Prostaglandin D2	-	-		-	-		-	-
Arachidonic acid metabolism	-	Prostaglandin E2	-	-		-	-		-	-
Arachidonic acid metabolism	-	Prostaglandin F2α	-	-		-	-		-	-
Pathway Cluster	ID	Compound name	Comparative Analysis
			Fasted1 vs Fed			Fasted2 vs Fed			Fasted2 vs Fasted1
			Ratio ¶	p-value ||		Ratio ¶	p-value ||		Ratio ¶	p-value ||
Arg and Pro metabolism	C_0025	1-Pyrroline 5-carboxylic acid	0.699897	N.A.		<1	N.A.		<1	N.A.
Arg and Pro metabolism	C_0071	Glu	1.09772	0.39445		1.41257	0.031289	*	1.28682	0.0038381	**
Arg and Pro metabolism	C_0028	Pro	0.637573	0.036321	*	0.55016	0.023579	*	0.862897	0.0021856	**
Arg and Pro metabolism	-	5-Aminovaleric acid	-	-		-	-		-	-
Arg and Pro metabolism	-	Glyoxylic acid	-	-		-	-		-	-
Arg and Pro metabolism	-	Pyrrole-2-carboxylic acid	-	-		-	-		-	-
Arg and Pro metabolism	-	Pyruvic acid	-	-		-	-		-	-
Arg and Pro metabolism	-	trans-4-Hydroxyproline	-	-		-	-		-	-
Pathway Cluster	ID	Compound name	Comparative Analysis
			Fasted1 vs Fed			Fasted2 vs Fed			Fasted2 vs Fasted1
			Ratio ¶	p-value ||		Ratio ¶	p-value ||		Ratio ¶	p-value ||
Ascorbate and aldarate metabolism	A_0032	2-Oxoglutaric acid	0.983501	0.83022		<1	N.A.		<1	N.A.
Ascorbate and aldarate metabolism	A_0048	Ascorbic acid	1.58382	0.29928		0.754057	0.62686		0.476101	0.032653	*
Ascorbate and aldarate metabolism	A_0069	Ribulose 5-phosphate	1.1728	0.43664		0.953971	0.74928		0.813414	0.29929
Ascorbate and aldarate metabolism	A_0114	UDP-glucose	0.805673	0.20249		0.85388	0.29738		1.05983	0.38578
Ascorbate and aldarate metabolism	A_0115	UDP-glucuronic acid	0.816533	0.13215		0.681087	0.039573	*	0.83412	0.054306
Ascorbate and aldarate metabolism	-	GDP-galactose	-	-		-	-		-	-
Ascorbate and aldarate metabolism	-	GDP-mannose	-	-		-	-		-	-
Ascorbate and aldarate metabolism	-	Galacturonic acid	-	-		-	-		-	-
Ascorbate and aldarate metabolism	-	Glucaric acid	-	-		-	-		-	-
Ascorbate and aldarate metabolism	-	Glucuronic acid	-	-		-	-		-	-
Ascorbate and aldarate metabolism	-	Mucic acid	-	-		-	-		-	-
Ascorbate and aldarate metabolism	-	Pyruvic acid	-	-		-	-		-	-
Ascorbate and aldarate metabolism	-	Threonic acid	-	-		-	-		-	-
Ascorbate and aldarate metabolism	-	Xylulose 5-phosphate	-	-		-	-		-	-
Pathway Cluster	ID	Compound name	Comparative Analysis
			Fasted1 vs Fed			Fasted2 vs Fed			Fasted2 vs Fasted1
			Ratio ¶	p-value ||		Ratio ¶	p-value ||		Ratio ¶	p-value ||
Benzoate degradation	A_0097	Acetyl CoA_divalent	0.875035	0.48764		0.82499	N.A.		0.942808	N.A.
Benzoate degradation	A_0018	Benzoic acid	1<	N.A.		1<	N.A.		1.91063	0.010819	*
Benzoate degradation	A_0102	Succinyl CoA_divalent	0.940445	0.74313		0.57467	0.09439		0.611062	0.023833	*
Benzoate degradation	A_0029	p-Hydroxybenzoic acid	1.5064	0.075167		2.13076	0.029383	*	1.41448	0.12652
Benzoate degradation	-	2,5-Dihydroxybenzoic acid	-	-		-	-		-	-
Benzoate degradation	-	Cyclohexanecarboxylic acid	-	-		-	-		-	-
Benzoate degradation	-	Glutaryl CoA_divalent	-	-		-	-		-	-
Benzoate degradation	-	Metanilic acid	-	-		-	-		-	-
Benzoate degradation	-	Pyruvic acid	-	-		-	-		-	-
Benzoate degradation	-	cis,cis-Muconic acid	-	-		-	-		-	-
Benzoate degradation	-	m-Hydroxybenzoic acid	-	-		-	-		-	-
Benzoate degradation	-	p-Anisic acid	-	-		-	-		-	-
Pathway Cluster	ID	Compound name	Comparative Analysis
			Fasted1 vs Fed			Fasted2 vs Fed			Fasted2 vs Fasted1
			Ratio ¶	p-value ||		Ratio ¶	p-value ||		Ratio ¶	p-value ||
Betalain biosynthesis	C_0077	Dopamine	0.471825	0.032695	*	0.239483	0.017367	*	0.507568	0.038922	*
Betalain biosynthesis	C_0098	Tyr	0.455396	0.016647	*	0.394273	0.016119	*	0.865782	0.10725
Betalain biosynthesis	-	3-Methoxytyramine	-	-		-	-		-	-
Betalain biosynthesis	-	DOPA	-	-		-	-		-	-
Pathway Cluster	ID	Compound name	Comparative Analysis
			Fasted1 vs Fed			Fasted2 vs Fed			Fasted2 vs Fasted1
			Ratio ¶	p-value ||		Ratio ¶	p-value ||		Ratio ¶	p-value ||
Bile secretion	A_0032	2-Oxoglutaric acid	0.983501	0.83022		<1	N.A.		<1	N.A.
Bile secretion	A_0097	Acetyl CoA_divalent	0.875035	0.48764		0.82499	N.A.		0.942808	N.A.
Bile secretion	C_0065	Acetylcholine	1.03148	0.84217		2.24266	0.0028714	**	2.17422	0.0069377	**
Bile secretion	C_0083	Carnitine	2.15356	0.0026856	**	4.21803	0.00086589	***	1.95863	0.0014947	**
Bile secretion	N_0037	Cholic acid	1.60103	0.26526		24.6873	0.0010821	**	15.4196	0.000419	***
Bile secretion	C_0019	Choline	1.40319	0.058238		1.59874	0.017364	*	1.13936	0.20062
Bile secretion	N_0036	Deoxycholic acid	N.A.	N.A.		1<	N.A.		1<	N.A.
Bile secretion	C_0077	Dopamine	0.471825	0.032695	*	0.239483	0.017367	*	0.507568	0.038922	*
Bile secretion	C_0156	Glutathione (GSH)	0.74529	0.102		0.780958	0.13356		1.04786	0.28004
Bile secretion	N_0038	Glycochenodeoxycholic acid	N.A.	N.A.		1<	N.A.		1<	N.A.
Bile secretion	N_0040	Glycocholic acid	3.17159	0.0049768	**	26.5008	0.00092377	***	8.35568	0.00064596	***
Bile secretion	C_0066	Spermidine	1.29302	0.012952	*	1.4798	0.0026819	**	1.14445	0.045255	*
Bile secretion	N_0043	Taurochenodeoxycholic acid	N.A.	N.A.		1<	N.A.		1<	N.A.
Bile secretion	N_0044	Taurocholic acid	3.49512	0.0033886	**	28.3762	9.2615e-05	***	8.11879	2.7408e-06	***
Bile secretion	A_0041	Uric acid	0.444372	0.025719	*	1.55965	0.034198	*	3.50978	0.014831	*
Bile secretion	-	1-Methylnicotinamide	-	-		-	-		-	-
Bile secretion	-	3,3',5-Triiodothyronine	-	-		-	-		-	-
Bile secretion	-	4-Acetamidophenol	-	-		-	-		-	-
Bile secretion	-	6-Mercaptopurine	-	-		-	-		-	-
Bile secretion	-	Acetylsalicylic acid	-	-		-	-		-	-
Bile secretion	-	Chenodeoxycholic acid	-	-		-	-		-	-
Bile secretion	-	Cholesterol	-	-		-	-		-	-
Bile secretion	-	Cortisol	-	-		-	-		-	-
Bile secretion	-	Dehydroisoandrosterone 3-sulfate	-	-		-	-		-	-
Bile secretion	-	Estrone 3-sulfate	-	-		-	-		-	-
Bile secretion	-	Folic acid	-	-		-	-		-	-
Bile secretion	-	Leukotriene B4	-	-		-	-		-	-
Bile secretion	-	Lithocholic acid	-	-		-	-		-	-
Bile secretion	-	Ouabain	-	-		-	-		-	-
Bile secretion	-	Pravastatin	-	-		-	-		-	-
Bile secretion	-	Prostaglandin E2	-	-		-	-		-	-
Bile secretion	-	Prostaglandin F2α	-	-		-	-		-	-
Bile secretion	-	Serotonin	-	-		-	-		-	-
Bile secretion	-	Spermine	-	-		-	-		-	-
Bile secretion	-	Taurolithocholic acid 3-sulfate	-	-		-	-		-	-
Bile secretion	-	Thyroxine	-	-		-	-		-	-
Bile secretion	-	Valproic acid	-	-		-	-		-	-
Bile secretion	-	cAMP	-	-		-	-		-	-
Bile secretion	-	cGMP	-	-		-	-		-	-
Bile secretion	-	o-Hydroxybenzoic acid	-	-		-	-		-	-
Pathway Cluster	ID	Compound name	Comparative Analysis
			Fasted1 vs Fed			Fasted2 vs Fed			Fasted2 vs Fasted1
			Ratio ¶	p-value ||		Ratio ¶	p-value ||		Ratio ¶	p-value ||
Biosynthesis of 12-, 14- and 16-membered macrolides	A_0102	Methylmalonyl CoA_divalent	0.940445	0.74313		0.57467	0.09439		0.611062	0.023833	*
Biosynthesis of 12-, 14- and 16-membered macrolides	A_0098	Propionyl CoA_divalent	<1	N.A.		<1	N.A.		N.A.	N.A.
Biosynthesis of 12-, 14- and 16-membered macrolides	-	Isobutyryl CoA_divalent	-	-		-	-		-	-
Biosynthesis of 12-, 14- and 16-membered macrolides	-	Malonyl CoA_divalent	-	-		-	-		-	-
Biosynthesis of 12-, 14- and 16-membered macrolides	-	Oleandomycin_+CH3COOH	-	-		-	-		-	-
Pathway Cluster	ID	Compound name	Comparative Analysis
			Fasted1 vs Fed			Fasted2 vs Fed			Fasted2 vs Fasted1
			Ratio ¶	p-value ||		Ratio ¶	p-value ||		Ratio ¶	p-value ||
Biosynthesis of siderophore group nonribosomal peptides	-	o-Hydroxybenzoic acid	-	-		-	-		-	-
Pathway Cluster	ID	Compound name	Comparative Analysis
			Fasted1 vs Fed			Fasted2 vs Fed			Fasted2 vs Fasted1
			Ratio ¶	p-value ||		Ratio ¶	p-value ||		Ratio ¶	p-value ||
Biosynthesis of type II polyketide backbone	A_0097	Acetyl CoA_divalent	0.875035	0.48764		0.82499	N.A.		0.942808	N.A.
Biosynthesis of type II polyketide backbone	A_0098	Propionyl CoA_divalent	<1	N.A.		<1	N.A.		N.A.	N.A.
Biosynthesis of type II polyketide backbone	-	Malonyl CoA_divalent	-	-		-	-		-	-
Pathway Cluster	ID	Compound name	Comparative Analysis
			Fasted1 vs Fed			Fasted2 vs Fed			Fasted2 vs Fasted1
			Ratio ¶	p-value ||		Ratio ¶	p-value ||		Ratio ¶	p-value ||
Biosynthesis of type II polyketide products	-	Anhydrotetracycline	-	-		-	-		-	-
Biosynthesis of type II polyketide products	-	Daunorubicin	-	-		-	-		-	-
Biosynthesis of type II polyketide products	-	Doxorubicin	-	-		-	-		-	-
Pathway Cluster	ID	Compound name	Comparative Analysis
			Fasted1 vs Fed			Fasted2 vs Fed			Fasted2 vs Fasted1
			Ratio ¶	p-value ||		Ratio ¶	p-value ||		Ratio ¶	p-value ||
Biosynthesis of unsaturated fatty acids	N_0031	Arachidic acid	0.840948	0.11775		0.277083	0.00050793	***	0.329489	0.0071775	**
Biosynthesis of unsaturated fatty acids	N_0027	Arachidonic acid	1.57021	0.060517		0.522342	0.089547		0.332657	0.010271	*
Biosynthesis of unsaturated fatty acids	N_0033	Erucic acid	1.21088	0.49904		0.999748	0.99967		0.825641	0.71265
Biosynthesis of unsaturated fatty acids	N_0016	Linoleic acid	1.4813	0.014129	*	0.369616	0.015206	*	0.249521	0.0012784	**
Biosynthesis of unsaturated fatty acids	N_0015	Linolenic acid	0.950775	0.66421		0.184039	0.010267	*	0.193567	6.4948e-05	***
Biosynthesis of unsaturated fatty acids	N_0017	Oleic acid	0.905847	0.27197		0.129516	0.0015224	**	0.142978	0.0037701	**
Biosynthesis of unsaturated fatty acids	N_0008	Palmitic acid	1.47176	0.31231		0.815743	0.51151		0.554265	0.19078
Biosynthesis of unsaturated fatty acids	N_0018	Stearic acid	1.50597	0.28274		0.82958	0.61439		0.550859	0.18951
Biosynthesis of unsaturated fatty acids	N_0029	cis-11,14-Eicosadienoic acid	2.2375	0.0034337	**	0.666749	0.035676	*	0.297989	0.0019906	**
Biosynthesis of unsaturated fatty acids	N_0030	cis-11-Eicosenoic acid	1.47321	0.027109	*	0.372769	0.0027277	**	0.253032	0.0069129	**
Biosynthesis of unsaturated fatty acids	N_0028	cis-8,11,14-Eicosatrienoic acid	1.32253	0.044522	*	0.319775	0.0017978	**	0.241791	0.0048392	**
Biosynthesis of unsaturated fatty acids	-	Nervonic acid	-	-		-	-		-	-
Biosynthesis of unsaturated fatty acids	-	cis-4,7,10,13,16,19-Docosahexaenoic acid	-	-		-	-		-	-
Pathway Cluster	ID	Compound name	Comparative Analysis
			Fasted1 vs Fed			Fasted2 vs Fed			Fasted2 vs Fasted1
			Ratio ¶	p-value ||		Ratio ¶	p-value ||		Ratio ¶	p-value ||
Biotin metabolism	P_0001	Biotin	0.712653	0.047364	*	0.273521	0.011144	*	0.383807	0.0068381	**
Biotin metabolism	C_0068	Lys	0.904418	0.44064		0.588941	0.049519	*	0.651182	0.008135	**
Biotin metabolism	-	Desthiobiotin	-	-		-	-		-	-
Biotin metabolism	-	Pimelic acid	-	-		-	-		-	-
Pathway Cluster	ID	Compound name	Comparative Analysis
			Fasted1 vs Fed			Fasted2 vs Fed			Fasted2 vs Fasted1
			Ratio ¶	p-value ||		Ratio ¶	p-value ||		Ratio ¶	p-value ||
Bisphenol degradation	A_0029	p-Hydroxybenzoic acid	1.5064	0.075167		2.13076	0.029383	*	1.41448	0.12652
Bisphenol degradation	-	4'-Hydroxyacetophenone	-	-		-	-		-	-
Bisphenol degradation	-	4-Hydroxybenzaldehyde	-	-		-	-		-	-
Pathway Cluster	ID	Compound name	Comparative Analysis
			Fasted1 vs Fed			Fasted2 vs Fed			Fasted2 vs Fasted1
			Ratio ¶	p-value ||		Ratio ¶	p-value ||		Ratio ¶	p-value ||
Brassinosteroid biosynthesis	-	Brassinolide	-	-		-	-		-	-
Brassinosteroid biosynthesis	-	Campesterol	-	-		-	-		-	-
Pathway Cluster	ID	Compound name	Comparative Analysis
			Fasted1 vs Fed			Fasted2 vs Fed			Fasted2 vs Fasted1
			Ratio ¶	p-value ||		Ratio ¶	p-value ||		Ratio ¶	p-value ||
Butanoate metabolism	A_0033	2-Hydroxyglutaric acid	0.699233	0.077642		0.235513	0.014308	*	0.336817	0.0016105	**
Butanoate metabolism	A_0032	2-Oxoglutaric acid	0.983501	0.83022		<1	N.A.		<1	N.A.
Butanoate metabolism	A_0011	3-Hydroxybutyric acid	0.131188	0.010006	*	0.0745694	0.0087992	**	0.568416	0.00060995	***
Butanoate metabolism	A_0097	Acetyl CoA_divalent	0.875035	0.48764		0.82499	N.A.		0.942808	N.A.
Butanoate metabolism	A_0005	Butyric acid	0.167334	0.020177	*	0.117363	0.017203	*	0.701368	0.07623
Butanoate metabolism	A_0013	Fumaric acid	1.06799	0.37032		1.20111	0.17424		1.12465	0.31651
Butanoate metabolism	C_0015	GABA	1.02082	0.89988		1.34247	0.066686		1.31509	0.12981
Butanoate metabolism	C_0071	Glu	1.09772	0.39445		1.41257	0.031289	*	1.28682	0.0038381	**
Butanoate metabolism	A_0027	Malic acid	1.16013	0.21484		1.24663	0.13201		1.07456	0.49417
Butanoate metabolism	A_0016	Succinic acid	0.93005	0.64559		0.705076	0.090078		0.758105	0.12143
Butanoate metabolism	-	Acetoacetic acid	-	-		-	-		-	-
Butanoate metabolism	-	Maleic acid	-	-		-	-		-	-
Butanoate metabolism	-	Pyruvic acid	-	-		-	-		-	-
Butanoate metabolism	-	Succinic semialdehyde	-	-		-	-		-	-
Pathway Cluster	ID	Compound name	Comparative Analysis
			Fasted1 vs Fed			Fasted2 vs Fed			Fasted2 vs Fasted1
			Ratio ¶	p-value ||		Ratio ¶	p-value ||		Ratio ¶	p-value ||
Caffeine metabolism	C_0076	Xanthine	1.14652	0.3157		3.90613	0.00025325	***	3.40696	0.00029777	***
Caffeine metabolism	-	Caffeine	-	-		-	-		-	-
Caffeine metabolism	-	Glyoxylic acid	-	-		-	-		-	-
Caffeine metabolism	-	Theobromine	-	-		-	-		-	-
Caffeine metabolism	-	Xanthosine	-	-		-	-		-	-
Pathway Cluster	ID	Compound name	Comparative Analysis
			Fasted1 vs Fed			Fasted2 vs Fed			Fasted2 vs Fasted1
			Ratio ¶	p-value ||		Ratio ¶	p-value ||		Ratio ¶	p-value ||
Calcium signaling pathway	A_0112	ATP	0.235672	0.00081714	***	0.322672	0.0023287	**	1.36916	0.2393
Calcium signaling pathway	-	NADH	-	-		-	-		-	-
Calcium signaling pathway	-	Sphingosine 1-phosphate	-	-		-	-		-	-
Calcium signaling pathway	-	cAMP	-	-		-	-		-	-
Pathway Cluster	ID	Compound name	Comparative Analysis
			Fasted1 vs Fed			Fasted2 vs Fed			Fasted2 vs Fasted1
			Ratio ¶	p-value ||		Ratio ¶	p-value ||		Ratio ¶	p-value ||
Caprolactam degradation	-	6-Aminohexanoic acid	-	-		-	-		-	-
Caprolactam degradation	-	6-Hexanolide	-	-		-	-		-	-
Caprolactam degradation	-	6-Hydroxyhexanoic acid	-	-		-	-		-	-
Caprolactam degradation	-	Adipic acid	-	-		-	-		-	-
Caprolactam degradation	-	Caprolactam	-	-		-	-		-	-
Caprolactam degradation	-	Cyclohexylamine	-	-		-	-		-	-
Caprolactam degradation	-	trans-1,2-Cyclohexanediol	-	-		-	-		-	-
Pathway Cluster	ID	Compound name	Comparative Analysis
			Fasted1 vs Fed			Fasted2 vs Fed			Fasted2 vs Fasted1
			Ratio ¶	p-value ||		Ratio ¶	p-value ||		Ratio ¶	p-value ||
Carbohydrate digestion and absorption	A_0005	Butyric acid	0.167334	0.020177	*	0.117363	0.017203	*	0.701368	0.07623
Carbohydrate digestion and absorption	A_0072	Glucose 6-phosphate	0.855197	0.25395		0.711063	0.0741		0.831461	0.035256	*
Carbohydrate digestion and absorption	A_0002	Propionic acid	<1	N.A.		<1	N.A.		N.A.	N.A.
Pathway Cluster	ID	Compound name	Comparative Analysis
			Fasted1 vs Fed			Fasted2 vs Fed			Fasted2 vs Fasted1
			Ratio ¶	p-value ||		Ratio ¶	p-value ||		Ratio ¶	p-value ||
Carbon fixation in photosynthetic organisms	A_0052	3-Phosphoglyceric acid	1.11217	0.2965		0.868961	0.25908		0.781317	0.05142
Carbon fixation in photosynthetic organisms	C_0010	Ala	0.9267	0.48439		1.02994	0.77667		1.1114	0.16253
Carbon fixation in photosynthetic organisms	C_0056	Asp	2.10356	0.00098224	***	3.7702	0.0006735	***	1.79229	0.0028355	**
Carbon fixation in photosynthetic organisms	A_0042	Dihydroxyacetone phosphate	0.64785	0.087836		0.505024	0.0215	*	0.779539	0.35978
Carbon fixation in photosynthetic organisms	A_0085	Fructose 1,6-diphosphate	1.03002	0.81203		1.75846	0.015361	*	1.7072	0.012627	*
Carbon fixation in photosynthetic organisms	A_0074	Fructose 6-phosphate	0.934014	0.52638		0.867646	0.30441		0.928943	0.44771
Carbon fixation in photosynthetic organisms	A_0027	Malic acid	1.16013	0.21484		1.24663	0.13201		1.07456	0.49417
Carbon fixation in photosynthetic organisms	A_0040	Phosphoenolpyruvic acid	1.26229	0.10766		0.889719	0.39425		0.704847	0.016947	*
Carbon fixation in photosynthetic organisms	A_0068	Ribose 5-phosphate	0.979959	0.92763		1.09571	0.57652		1.11812	0.61385
Carbon fixation in photosynthetic organisms	A_0069	Ribulose 5-phosphate	1.1728	0.43664		0.953971	0.74928		0.813414	0.29929
Carbon fixation in photosynthetic organisms	A_0077	Sedoheptulose 7-phosphate	0.849923	0.35854		0.674851	0.12034		0.794015	0.0054779	**
Carbon fixation in photosynthetic organisms	-	Erythrose 4-phosphate	-	-		-	-		-	-
Carbon fixation in photosynthetic organisms	-	Glyceraldehyde 3-phosphate	-	-		-	-		-	-
Carbon fixation in photosynthetic organisms	-	Pyruvic acid	-	-		-	-		-	-
Carbon fixation in photosynthetic organisms	-	Ribulose 1,5-diphosphate	-	-		-	-		-	-
Carbon fixation in photosynthetic organisms	-	Xylulose 5-phosphate	-	-		-	-		-	-
Pathway Cluster	ID	Compound name	Comparative Analysis
			Fasted1 vs Fed			Fasted2 vs Fed			Fasted2 vs Fasted1
			Ratio ¶	p-value ||		Ratio ¶	p-value ||		Ratio ¶	p-value ||
Carbon fixation pathways in prokaryotes	A_0032	2-Oxoglutaric acid	0.983501	0.83022		<1	N.A.		<1	N.A.
Carbon fixation pathways in prokaryotes	A_0007	3-Hydroxypropionic acid	0.284134	0.0089508	**	0.137497	0.0071215	**	0.483917	0.0057136	**
Carbon fixation pathways in prokaryotes	A_0097	Acetyl CoA_divalent	0.875035	0.48764		0.82499	N.A.		0.942808	N.A.
Carbon fixation pathways in prokaryotes	A_0057	Citric acid	0.968917	0.73215		1.21589	0.077281		1.2549	0.015834	*
Carbon fixation pathways in prokaryotes	A_0013	Fumaric acid	1.06799	0.37032		1.20111	0.17424		1.12465	0.31651
Carbon fixation pathways in prokaryotes	A_0027	Malic acid	1.16013	0.21484		1.24663	0.13201		1.07456	0.49417
Carbon fixation pathways in prokaryotes	A_0040	Phosphoenolpyruvic acid	1.26229	0.10766		0.889719	0.39425		0.704847	0.016947	*
Carbon fixation pathways in prokaryotes	A_0098	Propionyl CoA_divalent	<1	N.A.		<1	N.A.		N.A.	N.A.
Carbon fixation pathways in prokaryotes	A_0016	Succinic acid	0.93005	0.64559		0.705076	0.090078		0.758105	0.12143
Carbon fixation pathways in prokaryotes	A_0102	Succinyl CoA_divalent	0.940445	0.74313		0.57467	0.09439		0.611062	0.023833	*
Carbon fixation pathways in prokaryotes	A_0102	Methylmalonyl CoA_divalent	0.940445	0.74313		0.57467	0.09439		0.611062	0.023833	*
Carbon fixation pathways in prokaryotes	A_0046	cis-Aconitic acid	<1	N.A.		0.973162	N.A.		1<	N.A.
Carbon fixation pathways in prokaryotes	-	5-Methyltetrahydrofolic acid	-	-		-	-		-	-
Carbon fixation pathways in prokaryotes	-	Glyoxylic acid	-	-		-	-		-	-
Carbon fixation pathways in prokaryotes	-	Isocitric acid	-	-		-	-		-	-
Carbon fixation pathways in prokaryotes	-	Malonyl CoA_divalent	-	-		-	-		-	-
Carbon fixation pathways in prokaryotes	-	Pyruvic acid	-	-		-	-		-	-
Carbon fixation pathways in prokaryotes	-	Succinic semialdehyde	-	-		-	-		-	-
Pathway Cluster	ID	Compound name	Comparative Analysis
			Fasted1 vs Fed			Fasted2 vs Fed			Fasted2 vs Fasted1
			Ratio ¶	p-value ||		Ratio ¶	p-value ||		Ratio ¶	p-value ||
Carotenoid biosynthesis	-	Astaxanthin	-	-		-	-		-	-
Pathway Cluster	ID	Compound name	Comparative Analysis
			Fasted1 vs Fed			Fasted2 vs Fed			Fasted2 vs Fasted1
			Ratio ¶	p-value ||		Ratio ¶	p-value ||		Ratio ¶	p-value ||
Citrate cycle (TCA cycle)	A_0032	2-Oxoglutaric acid	0.983501	0.83022		<1	N.A.		<1	N.A.
Citrate cycle (TCA cycle)	A_0097	Acetyl CoA_divalent	0.875035	0.48764		0.82499	N.A.		0.942808	N.A.
Citrate cycle (TCA cycle)	A_0057	Citric acid	0.968917	0.73215		1.21589	0.077281		1.2549	0.015834	*
Citrate cycle (TCA cycle)	A_0013	Fumaric acid	1.06799	0.37032		1.20111	0.17424		1.12465	0.31651
Citrate cycle (TCA cycle)	A_0027	Malic acid	1.16013	0.21484		1.24663	0.13201		1.07456	0.49417
Citrate cycle (TCA cycle)	A_0016	Succinic acid	0.93005	0.64559		0.705076	0.090078		0.758105	0.12143
Citrate cycle (TCA cycle)	A_0102	Succinyl CoA_divalent	0.940445	0.74313		0.57467	0.09439		0.611062	0.023833	*
Citrate cycle (TCA cycle)	A_0046	cis-Aconitic acid	<1	N.A.		0.973162	N.A.		1<	N.A.
Citrate cycle (TCA cycle)	-	Isocitric acid	-	-		-	-		-	-
Pathway Cluster	ID	Compound name	Comparative Analysis
			Fasted1 vs Fed			Fasted2 vs Fed			Fasted2 vs Fasted1
			Ratio ¶	p-value ||		Ratio ¶	p-value ||		Ratio ¶	p-value ||
Cyanoamino acid metabolism	C_0010	Ala	0.9267	0.48439		1.02994	0.77667		1.1114	0.16253
Cyanoamino acid metabolism	C_0053	Asn	1.00178	0.98548		1.68967	0.0040367	**	1.68667	0.0092203	**
Cyanoamino acid metabolism	C_0056	Asp	2.10356	0.00098224	***	3.7702	0.0006735	***	1.79229	0.0028355	**
Cyanoamino acid metabolism	C_0131	Cystine	3.64823	0.030671	*	1.30946	0.56012		0.35893	0.033794	*
Cyanoamino acid metabolism	C_0071	Glu	1.09772	0.39445		1.41257	0.031289	*	1.28682	0.0038381	**
Cyanoamino acid metabolism	C_0004	Gly	0.734405	0.095949		1.37227	0.044563	*	1.86855	0.0002738	***
Cyanoamino acid metabolism	C_0020	Ser	1.0808	0.42491		1.50788	0.009279	**	1.39514	0.01556	*
Cyanoamino acid metabolism	C_0098	Tyr	0.455396	0.016647	*	0.394273	0.016119	*	0.865782	0.10725
Cyanoamino acid metabolism	-	3-Aminopropionitrile	-	-		-	-		-	-
Cyanoamino acid metabolism	-	Amygdalin	-	-		-	-		-	-
Cyanoamino acid metabolism	-	Dhurrin	-	-		-	-		-	-
Cyanoamino acid metabolism	-	Linamarin	-	-		-	-		-	-
Cyanoamino acid metabolism	-	Mandelonitrile glucoside	-	-		-	-		-	-
Cyanoamino acid metabolism	-	β-Cyanoalanine	-	-		-	-		-	-
Pathway Cluster	ID	Compound name	Comparative Analysis
			Fasted1 vs Fed			Fasted2 vs Fed			Fasted2 vs Fasted1
			Ratio ¶	p-value ||		Ratio ¶	p-value ||		Ratio ¶	p-value ||
Cys metabolism	C_0010	Ala	0.9267	0.48439		1.02994	0.77667		1.1114	0.16253
Cys metabolism	C_0056	Asp	2.10356	0.00098224	***	3.7702	0.0006735	***	1.79229	0.0028355	**
Cys metabolism	C_0035	Cys	0.589661	0.11555		0.545992	0.09394		0.925942	0.73634
Cys metabolism	C_0122	Cystathionine	0.809555	0.11057		0.289661	0.0076389	**	0.357804	0.00022772	***
Cys metabolism	A_0035	Cysteinesulfinic acid	0.679288	0.068958		0.346037	N.A.		0.50941	N.A.
Cys metabolism	C_0131	Cystine	3.64823	0.030671	*	1.30946	0.56012		0.35893	0.033794	*
Cys metabolism	C_0156	Glutathione (GSH)	0.74529	0.102		0.780958	0.13356		1.04786	0.28004
Cys metabolism	C_0155	Glutathione (GSSG)_divalent	1.08406	0.45138		0.61166	0.031028	*	0.564233	0.014286	*
Cys metabolism	C_0057	Homocysteine	<1	N.A.		<1	N.A.		N.A.	N.A.
Cys metabolism	C_0032	Homoserine	0.387965	N.A.		0.359128	N.A.		0.925669	N.A.
Cys metabolism	C_0082	O-Acetylhomoserine	0.636965	0.061822		0.0499188	0.010315	*	0.0783698	0.00059705	***
Cys metabolism	C_0069	O-Acetylserine	1.29601	0.056075		0.349136	0.013314	*	0.269394	4.8761e-05	***
Cys metabolism	C_0020	Ser	1.0808	0.42491		1.50788	0.009279	**	1.39514	0.01556	*
Cys metabolism	-	2-Oxobutyric acid	-	-		-	-		-	-
Cys metabolism	-	Cysteic acid	-	-		-	-		-	-
Cys metabolism	-	O-Succinylhomoserine	-	-		-	-		-	-
Cys metabolism	-	Pyruvic acid	-	-		-	-		-	-
Cys metabolism	-	S-Sulfocysteine	-	-		-	-		-	-
Pathway Cluster	ID	Compound name	Comparative Analysis
			Fasted1 vs Fed			Fasted2 vs Fed			Fasted2 vs Fasted1
			Ratio ¶	p-value ||		Ratio ¶	p-value ||		Ratio ¶	p-value ||
Diterpenoid biosynthesis	-	Abietic acid	-	-		-	-		-	-
Diterpenoid biosynthesis	-	Gibberellic acid	-	-		-	-		-	-
Diterpenoid biosynthesis	-	Gibberellin A4	-	-		-	-		-	-
Pathway Cluster	ID	Compound name	Comparative Analysis
			Fasted1 vs Fed			Fasted2 vs Fed			Fasted2 vs Fasted1
			Ratio ¶	p-value ||		Ratio ¶	p-value ||		Ratio ¶	p-value ||
Drug metabolism - cytochrome P450	-	2,6-Dimethylaniline	-	-		-	-		-	-
Drug metabolism - cytochrome P450	-	Carbamazepine	-	-		-	-		-	-
Drug metabolism - cytochrome P450	-	Lidocaine	-	-		-	-		-	-
Drug metabolism - cytochrome P450	-	Valproic acid	-	-		-	-		-	-
Pathway Cluster	ID	Compound name	Comparative Analysis
			Fasted1 vs Fed			Fasted2 vs Fed			Fasted2 vs Fasted1
			Ratio ¶	p-value ||		Ratio ¶	p-value ||		Ratio ¶	p-value ||
Drug metabolism - other enzymes	-	6-Mercaptopurine	-	-		-	-		-	-
Drug metabolism - other enzymes	-	Acetohydrazide	-	-		-	-		-	-
Drug metabolism - other enzymes	-	Isoniazid	-	-		-	-		-	-
Drug metabolism - other enzymes	-	Isonicotinic acid	-	-		-	-		-	-
Drug metabolism - other enzymes	-	Thioguanine	-	-		-	-		-	-
Pathway Cluster	ID	Compound name	Comparative Analysis
			Fasted1 vs Fed			Fasted2 vs Fed			Fasted2 vs Fasted1
			Ratio ¶	p-value ||		Ratio ¶	p-value ||		Ratio ¶	p-value ||
Endocrine and other factor-regulated calcium reabsorption	P_0002	β-Estradiol	1.10785	0.62355		1.47866	0.068467		1.33472	0.18774
Endocrine and other factor-regulated calcium reabsorption	-	cAMP	-	-		-	-		-	-
Pathway Cluster	ID	Compound name	Comparative Analysis
			Fasted1 vs Fed			Fasted2 vs Fed			Fasted2 vs Fasted1
			Ratio ¶	p-value ||		Ratio ¶	p-value ||		Ratio ¶	p-value ||
Fatty acid biosynthesis	A_0097	Acetyl CoA_divalent	0.875035	0.48764		0.82499	N.A.		0.942808	N.A.
Fatty acid biosynthesis	A_0045	Decanoic acid	1.07073	0.66168		0.883303	0.37214		0.82495	0.26133
Fatty acid biosynthesis	A_0065	Lauric acid	1.21769	0.12084		0.794352	0.031008	*	0.652344	0.021984	*
Fatty acid biosynthesis	N_0002	Myristic acid	0.883529	0.83066		0.49215	0.23111		0.557028	0.43992
Fatty acid biosynthesis	A_0031	Octanoic acid	1.0737	0.75391		1.16295	0.63319		1.08313	0.80541
Fatty acid biosynthesis	N_0017	Oleic acid	0.905847	0.27197		0.129516	0.0015224	**	0.142978	0.0037701	**
Fatty acid biosynthesis	N_0008	Palmitic acid	1.47176	0.31231		0.815743	0.51151		0.554265	0.19078
Fatty acid biosynthesis	N_0007	Palmitoleic acid	0.75784	0.050621		0.178792	0.00050979	***	0.235924	0.0073441	**
Fatty acid biosynthesis	N_0018	Stearic acid	1.50597	0.28274		0.82958	0.61439		0.550859	0.18951
Fatty acid biosynthesis	-	Malonyl CoA_divalent	-	-		-	-		-	-
Pathway Cluster	ID	Compound name	Comparative Analysis
			Fasted1 vs Fed			Fasted2 vs Fed			Fasted2 vs Fasted1
			Ratio ¶	p-value ||		Ratio ¶	p-value ||		Ratio ¶	p-value ||
Fatty acid elongation	A_0097	Acetyl CoA_divalent	0.875035	0.48764		0.82499	N.A.		0.942808	N.A.
Fatty acid elongation	N_0008	Palmitic acid	1.47176	0.31231		0.815743	0.51151		0.554265	0.19078
Fatty acid elongation	-	Lauroyl CoA_divalent	-	-		-	-		-	-
Fatty acid elongation	-	Malonyl CoA_divalent	-	-		-	-		-	-
Fatty acid elongation	-	Octanoyl CoA_divalent	-	-		-	-		-	-
Pathway Cluster	ID	Compound name	Comparative Analysis
			Fasted1 vs Fed			Fasted2 vs Fed			Fasted2 vs Fasted1
			Ratio ¶	p-value ||		Ratio ¶	p-value ||		Ratio ¶	p-value ||
Fatty acid metabolism	A_0097	Acetyl CoA_divalent	0.875035	0.48764		0.82499	N.A.		0.942808	N.A.
Fatty acid metabolism	A_0091	CoA_divalent	1.22634	0.20883		1.04548	0.78649		0.852514	0.28866
Fatty acid metabolism	A_0024	Glutaric acid	0.153522	0.0050154	**	0.0486392	0.0047985	**	0.316821	0.0070763	**
Fatty acid metabolism	N_0008	Palmitic acid	1.47176	0.31231		0.815743	0.51151		0.554265	0.19078
Fatty acid metabolism	P_0029	Palmitoylcarnitine	2.1978	0.0018437	**	1.86555	0.10218		0.848826	0.39285
Fatty acid metabolism	-	Glutaryl CoA_divalent	-	-		-	-		-	-
Fatty acid metabolism	-	Lauroyl CoA_divalent	-	-		-	-		-	-
Fatty acid metabolism	-	Octanoyl CoA_divalent	-	-		-	-		-	-
Pathway Cluster	ID	Compound name	Comparative Analysis
			Fasted1 vs Fed			Fasted2 vs Fed			Fasted2 vs Fasted1
			Ratio ¶	p-value ||		Ratio ¶	p-value ||		Ratio ¶	p-value ||
Flavone and flavonol biosynthesis	-	Acacetin	-	-		-	-		-	-
Flavone and flavonol biosynthesis	-	Apigenin 7-glucoside	-	-		-	-		-	-
Flavone and flavonol biosynthesis	-	Chrysoeriol	-	-		-	-		-	-
Flavone and flavonol biosynthesis	-	Kaempferide	-	-		-	-		-	-
Flavone and flavonol biosynthesis	-	Kaempferol	-	-		-	-		-	-
Flavone and flavonol biosynthesis	-	Luteolin	-	-		-	-		-	-
Flavone and flavonol biosynthesis	-	Luteolin 7-glucoside	-	-		-	-		-	-
Flavone and flavonol biosynthesis	-	Quercetin	-	-		-	-		-	-
Flavone and flavonol biosynthesis	-	Quercetin 3-rutinoside	-	-		-	-		-	-
Pathway Cluster	ID	Compound name	Comparative Analysis
			Fasted1 vs Fed			Fasted2 vs Fed			Fasted2 vs Fasted1
			Ratio ¶	p-value ||		Ratio ¶	p-value ||		Ratio ¶	p-value ||
Flavonoid biosynthesis	-	Apigenin 8-glucoside	-	-		-	-		-	-
Flavonoid biosynthesis	-	Catechin	-	-		-	-		-	-
Flavonoid biosynthesis	-	Chlorogenic acid	-	-		-	-		-	-
Flavonoid biosynthesis	-	Chrysin	-	-		-	-		-	-
Flavonoid biosynthesis	-	Delphinidin	-	-		-	-		-	-
Flavonoid biosynthesis	-	Epicatechin	-	-		-	-		-	-
Flavonoid biosynthesis	-	Epigallocatechin	-	-		-	-		-	-
Flavonoid biosynthesis	-	Eriodictyol	-	-		-	-		-	-
Flavonoid biosynthesis	-	Galangin	-	-		-	-		-	-
Flavonoid biosynthesis	-	Gallocatechin	-	-		-	-		-	-
Flavonoid biosynthesis	-	Hesperetin	-	-		-	-		-	-
Flavonoid biosynthesis	-	Homoeriodictyol	-	-		-	-		-	-
Flavonoid biosynthesis	-	Isoliquiritigenin	-	-		-	-		-	-
Flavonoid biosynthesis	-	Kaempferol	-	-		-	-		-	-
Flavonoid biosynthesis	-	Liquiritigenin	-	-		-	-		-	-
Flavonoid biosynthesis	-	Luteolin	-	-		-	-		-	-
Flavonoid biosynthesis	-	Naringenin	-	-		-	-		-	-
Flavonoid biosynthesis	-	Naringenin 7-neohesperidoside	-	-		-	-		-	-
Flavonoid biosynthesis	-	Naringenin-7-glucoside	-	-		-	-		-	-
Flavonoid biosynthesis	-	Quercetin	-	-		-	-		-	-
Flavonoid biosynthesis	-	Taxifolin	-	-		-	-		-	-
Pathway Cluster	ID	Compound name	Comparative Analysis
			Fasted1 vs Fed			Fasted2 vs Fed			Fasted2 vs Fasted1
			Ratio ¶	p-value ||		Ratio ¶	p-value ||		Ratio ¶	p-value ||
Folate biosynthesis	A_0113	GTP	0.302778	0.0089822	**	0.22644	0.0093952	**	0.747872	0.0422	*
Folate biosynthesis	-	5,6,7,8-Tetrahydrobiopterin	-	-		-	-		-	-
Folate biosynthesis	-	7,8-Dihydroneopterin	-	-		-	-		-	-
Folate biosynthesis	-	Folic acid	-	-		-	-		-	-
Folate biosynthesis	-	p-Aminobenzoic acid	-	-		-	-		-	-
Pathway Cluster	ID	Compound name	Comparative Analysis
			Fasted1 vs Fed			Fasted2 vs Fed			Fasted2 vs Fasted1
			Ratio ¶	p-value ||		Ratio ¶	p-value ||		Ratio ¶	p-value ||
Fructose and mannose metabolism	A_0042	Dihydroxyacetone phosphate	0.64785	0.087836		0.505024	0.0215	*	0.779539	0.35978
Fructose and mannose metabolism	A_0085	Fructose 1,6-diphosphate	1.03002	0.81203		1.75846	0.015361	*	1.7072	0.012627	*
Fructose and mannose metabolism	A_0074	Fructose 6-phosphate	0.934014	0.52638		0.867646	0.30441		0.928943	0.44771
Fructose and mannose metabolism	-	Fructose 1-phosphate	-	-		-	-		-	-
Fructose and mannose metabolism	-	GDP-fucose	-	-		-	-		-	-
Fructose and mannose metabolism	-	GDP-mannose	-	-		-	-		-	-
Fructose and mannose metabolism	-	Glyceraldehyde 3-phosphate	-	-		-	-		-	-
Fructose and mannose metabolism	-	Mannose 1-phosphate	-	-		-	-		-	-
Fructose and mannose metabolism	-	Mannose 6-phosphate	-	-		-	-		-	-
Fructose and mannose metabolism	-	Sorbitol 6-phosphate	-	-		-	-		-	-
Pathway Cluster	ID	Compound name	Comparative Analysis
			Fasted1 vs Fed			Fasted2 vs Fed			Fasted2 vs Fasted1
			Ratio ¶	p-value ||		Ratio ¶	p-value ||		Ratio ¶	p-value ||
Galactose metabolism	A_0042	Dihydroxyacetone phosphate	0.64785	0.087836		0.505024	0.0215	*	0.779539	0.35978
Galactose metabolism	A_0073	Glucose 1-phosphate	1.51545	0.033562	*	1.11691	0.41531		0.737014	0.015987	*
Galactose metabolism	A_0072	Glucose 6-phosphate	0.855197	0.25395		0.711063	0.0741		0.831461	0.035256	*
Galactose metabolism	A_0114	UDP-glucose	0.805673	0.20249		0.85388	0.29738		1.05983	0.38578
Galactose metabolism	A_0114	UDP-galactose	0.805673	0.20249		0.85388	0.29738		1.05983	0.38578
Galactose metabolism	-	Galactosamine	-	-		-	-		-	-
Galactose metabolism	-	Galactose 1-phosphate	-	-		-	-		-	-
Galactose metabolism	-	Glyceraldehyde 3-phosphate	-	-		-	-		-	-
Pathway Cluster	ID	Compound name	Comparative Analysis
			Fasted1 vs Fed			Fasted2 vs Fed			Fasted2 vs Fasted1
			Ratio ¶	p-value ||		Ratio ¶	p-value ||		Ratio ¶	p-value ||
Gastric acid secretion	C_0065	Acetylcholine	1.03148	0.84217		2.24266	0.0028714	**	2.17422	0.0069377	**
Gastric acid secretion	-	Histamine	-	-		-	-		-	-
Gastric acid secretion	-	cAMP	-	-		-	-		-	-
Pathway Cluster	ID	Compound name	Comparative Analysis
			Fasted1 vs Fed			Fasted2 vs Fed			Fasted2 vs Fasted1
			Ratio ¶	p-value ||		Ratio ¶	p-value ||		Ratio ¶	p-value ||
Glu and Gln metabolism	C_0025	1-Pyrroline 5-carboxylic acid	0.699897	N.A.		<1	N.A.		<1	N.A.
Glu and Gln metabolism	A_0032	2-Oxoglutaric acid	0.983501	0.83022		<1	N.A.		<1	N.A.
Glu and Gln metabolism	C_0015	GABA	1.02082	0.89988		1.34247	0.066686		1.31509	0.12981
Glu and Gln metabolism	C_0067	Gln	0.812708	0.14922		1.00811	0.93612		1.24043	0.01339	*
Glu and Gln metabolism	C_0071	Glu	1.09772	0.39445		1.41257	0.031289	*	1.28682	0.0038381	**
Glu and Gln metabolism	A_0016	Succinic acid	0.93005	0.64559		0.705076	0.090078		0.758105	0.12143
Glu and Gln metabolism	-	Carbamoylphosphate	-	-		-	-		-	-
Glu and Gln metabolism	-	Glucosamine 6-phosphate	-	-		-	-		-	-
Glu and Gln metabolism	-	Pyruvic acid	-	-		-	-		-	-
Glu and Gln metabolism	-	Succinic semialdehyde	-	-		-	-		-	-
Pathway Cluster	ID	Compound name	Comparative Analysis
			Fasted1 vs Fed			Fasted2 vs Fed			Fasted2 vs Fasted1
			Ratio ¶	p-value ||		Ratio ¶	p-value ||		Ratio ¶	p-value ||
Glucosinolate biosynthesis	A_0014	2-Oxoisovaleric acid	<1	N.A.		<1	N.A.		N.A.	N.A.
Glucosinolate biosynthesis	A_0021	4-Methyl-2-oxovaleric acid	<1	N.A.		0.241479	0.0020611	**	1<	N.A.
Glucosinolate biosynthesis	A_0021	3-Methyl-2-oxovaleric acid	<1	N.A.		0.241479	0.0020611	**	1<	N.A.
Glucosinolate biosynthesis	C_0050	Ile	0.330742	0.018778	*	0.43012	0.023691	*	1.30047	0.012797	*
Glucosinolate biosynthesis	C_0051	Leu	0.312128	0.018073	*	0.493308	0.031617	*	1.58047	0.0010434	**
Glucosinolate biosynthesis	C_0072	Met	0.563568	0.02368	*	0.819145	0.18832		1.4535	0.03731	*
Glucosinolate biosynthesis	C_0087	Phe	0.720174	0.131		0.818875	0.24953		1.13705	0.051501
Glucosinolate biosynthesis	C_0114	Trp	0.59446	0.053787		0.592536	0.051214		0.996763	0.93674
Glucosinolate biosynthesis	C_0098	Tyr	0.455396	0.016647	*	0.394273	0.016119	*	0.865782	0.10725
Glucosinolate biosynthesis	C_0030	Val	0.303456	0.0093923	**	0.418161	0.013268	*	1.37799	0.00012827	***
Glucosinolate biosynthesis	-	4-Methylthio-2-oxobutyric acid	-	-		-	-		-	-
Pathway Cluster	ID	Compound name	Comparative Analysis
			Fasted1 vs Fed			Fasted2 vs Fed			Fasted2 vs Fasted1
			Ratio ¶	p-value ||		Ratio ¶	p-value ||		Ratio ¶	p-value ||
Glutathione metabolism	A_0019	5-Oxoproline	1.20676	0.027651	*	2.38884	0.00067	***	1.97954	0.0020235	**
Glutathione metabolism	A_0097	Acetyl CoA_divalent	0.875035	0.48764		0.82499	N.A.		0.942808	N.A.
Glutathione metabolism	A_0048	Ascorbic acid	1.58382	0.29928		0.754057	0.62686		0.476101	0.032653	*
Glutathione metabolism	C_0013	Cadaverine	0.382526	0.0062163	**	0.289747	0.0028951	**	0.757457	0.04957	*
Glutathione metabolism	C_0035	Cys	0.589661	0.11555		0.545992	0.09394		0.925942	0.73634
Glutathione metabolism	C_0096	Cys-Gly	1<	N.A.		N.A.	N.A.		<1	N.A.
Glutathione metabolism	C_0071	Glu	1.09772	0.39445		1.41257	0.031289	*	1.28682	0.0038381	**
Glutathione metabolism	C_0156	Glutathione (GSH)	0.74529	0.102		0.780958	0.13356		1.04786	0.28004
Glutathione metabolism	C_0004	Gly	0.734405	0.095949		1.37227	0.044563	*	1.86855	0.0002738	***
Glutathione metabolism	A_0118	NADP+	0.655078	0.24338		0.85272	0.57532		1.30171	0.17701
Glutathione metabolism	A_0090	NADPH_divalent	<1	N.A.		<1	N.A.		N.A.	N.A.
Glutathione metabolism	C_0054	Ornithine	0.443163	0.00484	**	0.0766501	0.0044008	**	0.172961	0.0057147	**
Glutathione metabolism	C_0007	Putrescine	1.41081	0.025257	*	1.747	0.0046444	**	1.2383	0.071421
Glutathione metabolism	C_0066	Spermidine	1.29302	0.012952	*	1.4798	0.0026819	**	1.14445	0.045255	*
Glutathione metabolism	C_0137	γ-Glu-Cys	0.721362	0.14845		0.526464	0.056241		0.72982	0.020687	*
Glutathione metabolism	-	Spermine	-	-		-	-		-	-
Pathway Cluster	ID	Compound name	Comparative Analysis
			Fasted1 vs Fed			Fasted2 vs Fed			Fasted2 vs Fasted1
			Ratio ¶	p-value ||		Ratio ¶	p-value ||		Ratio ¶	p-value ||
Gly, Ser and Thr metabolism	A_0052	3-Phosphoglyceric acid	1.11217	0.2965		0.868961	0.25908		0.781317	0.05142
Gly, Ser and Thr metabolism	C_0056	Asp	2.10356	0.00098224	***	3.7702	0.0006735	***	1.79229	0.0028355	**
Gly, Ser and Thr metabolism	C_0029	Betaine	1.14191	0.17431		1.19808	0.087198		1.04919	0.3901
Gly, Ser and Thr metabolism	C_0019	Choline	1.40319	0.058238		1.59874	0.017364	*	1.13936	0.20062
Gly, Ser and Thr metabolism	C_0049	Creatine	1<	N.A.		1<	N.A.		4.69768	N.A.
Gly, Ser and Thr metabolism	C_0035	Cys	0.589661	0.11555		0.545992	0.09394		0.925942	0.73634
Gly, Ser and Thr metabolism	C_0122	Cystathionine	0.809555	0.11057		0.289661	0.0076389	**	0.357804	0.00022772	***
Gly, Ser and Thr metabolism	C_0004	Gly	0.734405	0.095949		1.37227	0.044563	*	1.86855	0.0002738	***
Gly, Ser and Thr metabolism	A_0012	Glyceric acid	1.11352	0.36394		1.18946	0.35455		1.0682	0.70483
Gly, Ser and Thr metabolism	C_0032	Homoserine	0.387965	N.A.		0.359128	N.A.		0.925669	N.A.
Gly, Ser and Thr metabolism	A_0051	O-Phosphoserine	2.53043	0.037229	*	10.0654	0.0054699	**	3.97775	0.0027899	**
Gly, Ser and Thr metabolism	C_0020	Ser	1.0808	0.42491		1.50788	0.009279	**	1.39514	0.01556	*
Gly, Ser and Thr metabolism	C_0033	Thr	0.378268	0.01451	*	0.388752	0.014822	*	1.02771	0.45296
Gly, Ser and Thr metabolism	C_0114	Trp	0.59446	0.053787		0.592536	0.051214		0.996763	0.93674
Gly, Ser and Thr metabolism	-	1,3-Diaminopropane	-	-		-	-		-	-
Gly, Ser and Thr metabolism	-	2,4-Diaminobutyric acid	-	-		-	-		-	-
Gly, Ser and Thr metabolism	-	2-Oxobutyric acid	-	-		-	-		-	-
Gly, Ser and Thr metabolism	-	5-Amino-4-oxovaleric acid	-	-		-	-		-	-
Gly, Ser and Thr metabolism	-	Betaine aldehyde_+H2O	-	-		-	-		-	-
Gly, Ser and Thr metabolism	-	Ectoine	-	-		-	-		-	-
Gly, Ser and Thr metabolism	-	Glyoxylic acid	-	-		-	-		-	-
Gly, Ser and Thr metabolism	-	Guanidoacetic acid	-	-		-	-		-	-
Gly, Ser and Thr metabolism	-	Isopropanolamine	-	-		-	-		-	-
Gly, Ser and Thr metabolism	-	N,N-Dimethylglycine	-	-		-	-		-	-
Gly, Ser and Thr metabolism	-	Pyruvic acid	-	-		-	-		-	-
Gly, Ser and Thr metabolism	-	Sarcosine	-	-		-	-		-	-
Pathway Cluster	ID	Compound name	Comparative Analysis
			Fasted1 vs Fed			Fasted2 vs Fed			Fasted2 vs Fasted1
			Ratio ¶	p-value ||		Ratio ¶	p-value ||		Ratio ¶	p-value ||
Glycerolipid metabolism	A_0052	3-Phosphoglyceric acid	1.11217	0.2965		0.868961	0.25908		0.781317	0.05142
Glycerolipid metabolism	A_0042	Dihydroxyacetone phosphate	0.64785	0.087836		0.505024	0.0215	*	0.779539	0.35978
Glycerolipid metabolism	A_0012	Glyceric acid	1.11352	0.36394		1.18946	0.35455		1.0682	0.70483
Glycerolipid metabolism	A_0044	Glycerol 3-phosphate	0.730064	0.13805		0.724715	0.13872		0.992673	0.94485
Glycerolipid metabolism	A_0098	Propionyl CoA_divalent	<1	N.A.		<1	N.A.		N.A.	N.A.
Glycerolipid metabolism	A_0114	UDP-glucose	0.805673	0.20249		0.85388	0.29738		1.05983	0.38578
Pathway Cluster	ID	Compound name	Comparative Analysis
			Fasted1 vs Fed			Fasted2 vs Fed			Fasted2 vs Fasted1
			Ratio ¶	p-value ||		Ratio ¶	p-value ||		Ratio ¶	p-value ||
Glycerophospholipid metabolism	C_0065	Acetylcholine	1.03148	0.84217		2.24266	0.0028714	**	2.17422	0.0069377	**
Glycerophospholipid metabolism	A_0110	CDP-choline	1.06941	0.64124		1.55073	0.026531	*	1.45008	0.046225	*
Glycerophospholipid metabolism	C_0019	Choline	1.40319	0.058238		1.59874	0.017364	*	1.13936	0.20062
Glycerophospholipid metabolism	C_0021	Diethanolamine	0.976162	0.95056		1.42587	0.37457		1.46069	0.36009
Glycerophospholipid metabolism	A_0042	Dihydroxyacetone phosphate	0.64785	0.087836		0.505024	0.0215	*	0.779539	0.35978
Glycerophospholipid metabolism	A_0030	Ethanolamine phosphate	1.01408	0.88482		0.960862	0.70451		0.947517	0.26662
Glycerophospholipid metabolism	A_0044	Glycerol 3-phosphate	0.730064	0.13805		0.724715	0.13872		0.992673	0.94485
Glycerophospholipid metabolism	C_0141	Glycerophosphocholine	1.04473	0.74914		1.25156	0.11338		1.19798	0.15201
Glycerophospholipid metabolism	C_0100	Phosphorylcholine	1.51187	0.041454	*	4.31439	0.00015036	***	2.85368	0.0030007	**
Glycerophospholipid metabolism	C_0074	Triethanolamine	1.18157	0.26871		1.14918	0.55111		0.972586	0.882
Pathway Cluster	ID	Compound name	Comparative Analysis
			Fasted1 vs Fed			Fasted2 vs Fed			Fasted2 vs Fasted1
			Ratio ¶	p-value ||		Ratio ¶	p-value ||		Ratio ¶	p-value ||
Glycolysis / Gluconeogenesis	A_0053	2-Phosphoglyceric acid	1.07626	0.57565		0.781932	0.1518		0.72653	0.035537	*
Glycolysis / Gluconeogenesis	A_0052	3-Phosphoglyceric acid	1.11217	0.2965		0.868961	0.25908		0.781317	0.05142
Glycolysis / Gluconeogenesis	A_0042	Dihydroxyacetone phosphate	0.64785	0.087836		0.505024	0.0215	*	0.779539	0.35978
Glycolysis / Gluconeogenesis	A_0085	Fructose 1,6-diphosphate	1.03002	0.81203		1.75846	0.015361	*	1.7072	0.012627	*
Glycolysis / Gluconeogenesis	A_0074	Fructose 6-phosphate	0.934014	0.52638		0.867646	0.30441		0.928943	0.44771
Glycolysis / Gluconeogenesis	A_0073	Glucose 1-phosphate	1.51545	0.033562	*	1.11691	0.41531		0.737014	0.015987	*
Glycolysis / Gluconeogenesis	A_0072	Glucose 6-phosphate	0.855197	0.25395		0.711063	0.0741		0.831461	0.035256	*
Glycolysis / Gluconeogenesis	A_0006	Lactic acid	0.669401	0.038661	*	0.288934	0.0061117	**	0.431631	0.00061423	***
Glycolysis / Gluconeogenesis	A_0040	Phosphoenolpyruvic acid	1.26229	0.10766		0.889719	0.39425		0.704847	0.016947	*
Glycolysis / Gluconeogenesis	-	2,3-Diphosphoglyceric acid	-	-		-	-		-	-
Glycolysis / Gluconeogenesis	-	Arbutin	-	-		-	-		-	-
Glycolysis / Gluconeogenesis	-	Glyceraldehyde 3-phosphate	-	-		-	-		-	-
Glycolysis / Gluconeogenesis	-	Pyruvic acid	-	-		-	-		-	-
Pathway Cluster	ID	Compound name	Comparative Analysis
			Fasted1 vs Fed			Fasted2 vs Fed			Fasted2 vs Fasted1
			Ratio ¶	p-value ||		Ratio ¶	p-value ||		Ratio ¶	p-value ||
Glyoxylate and dicarboxylate metabolism	A_0032	2-Oxoglutaric acid	0.983501	0.83022		<1	N.A.		<1	N.A.
Glyoxylate and dicarboxylate metabolism	A_0052	3-Phosphoglyceric acid	1.11217	0.2965		0.868961	0.25908		0.781317	0.05142
Glyoxylate and dicarboxylate metabolism	A_0097	Acetyl CoA_divalent	0.875035	0.48764		0.82499	N.A.		0.942808	N.A.
Glyoxylate and dicarboxylate metabolism	A_0057	Citric acid	0.968917	0.73215		1.21589	0.077281		1.2549	0.015834	*
Glyoxylate and dicarboxylate metabolism	A_0012	Glyceric acid	1.11352	0.36394		1.18946	0.35455		1.0682	0.70483
Glyoxylate and dicarboxylate metabolism	A_0027	Malic acid	1.16013	0.21484		1.24663	0.13201		1.07456	0.49417
Glyoxylate and dicarboxylate metabolism	A_0098	Propionyl CoA_divalent	<1	N.A.		<1	N.A.		N.A.	N.A.
Glyoxylate and dicarboxylate metabolism	A_0016	Succinic acid	0.93005	0.64559		0.705076	0.090078		0.758105	0.12143
Glyoxylate and dicarboxylate metabolism	A_0102	Succinyl CoA_divalent	0.940445	0.74313		0.57467	0.09439		0.611062	0.023833	*
Glyoxylate and dicarboxylate metabolism	A_0102	Methylmalonyl CoA_divalent	0.940445	0.74313		0.57467	0.09439		0.611062	0.023833	*
Glyoxylate and dicarboxylate metabolism	A_0046	cis-Aconitic acid	<1	N.A.		0.973162	N.A.		1<	N.A.
Glyoxylate and dicarboxylate metabolism	-	Glycolic acid	-	-		-	-		-	-
Glyoxylate and dicarboxylate metabolism	-	Glyoxylic acid	-	-		-	-		-	-
Glyoxylate and dicarboxylate metabolism	-	Isocitric acid	-	-		-	-		-	-
Glyoxylate and dicarboxylate metabolism	-	Pyruvic acid	-	-		-	-		-	-
Glyoxylate and dicarboxylate metabolism	-	Ribulose 1,5-diphosphate	-	-		-	-		-	-
Glyoxylate and dicarboxylate metabolism	-	Tartaric acid	-	-		-	-		-	-
Pathway Cluster	ID	Compound name	Comparative Analysis
			Fasted1 vs Fed			Fasted2 vs Fed			Fasted2 vs Fasted1
			Ratio ¶	p-value ||		Ratio ¶	p-value ||		Ratio ¶	p-value ||
His metabolism	A_0032	2-Oxoglutaric acid	0.983501	0.83022		<1	N.A.		<1	N.A.
His metabolism	C_0090	3-Methylhistidine	7.45173	0.0090933	**	15.0531	0.017142	*	2.02008	0.04383	*
His metabolism	C_0056	Asp	2.10356	0.00098224	***	3.7702	0.0006735	***	1.79229	0.0028355	**
His metabolism	C_0078	His	0.774746	0.12415		0.431419	0.015402	*	0.556852	0.0023954	**
His metabolism	A_0092	PRPP	0.469623	N.A.		0.663096	0.19029		1.41197	N.A.
His metabolism	C_0062	Urocanic acid	0.488169	0.075853		0.367651	0.05547		0.753122	0.083322
His metabolism	-	1-Methyl-4-imidazoleacetic acid	-	-		-	-		-	-
His metabolism	-	1-Methylhistamine	-	-		-	-		-	-
His metabolism	-	4-(β-Acetylaminoethyl)imidazole	-	-		-	-		-	-
His metabolism	-	Anserine	-	-		-	-		-	-
His metabolism	-	Carnosine	-	-		-	-		-	-
His metabolism	-	Ergothioneine	-	-		-	-		-	-
His metabolism	-	Histamine	-	-		-	-		-	-
His metabolism	-	Histidinol	-	-		-	-		-	-
His metabolism	-	Imidazole-4-acetic acid	-	-		-	-		-	-
His metabolism	-	Imidazolelactic acid	-	-		-	-		-	-
His metabolism	-	N-Carbamylglutamic acid	-	-		-	-		-	-
His metabolism	-	N-Formylaspartic acid	-	-		-	-		-	-
Pathway Cluster	ID	Compound name	Comparative Analysis
			Fasted1 vs Fed			Fasted2 vs Fed			Fasted2 vs Fasted1
			Ratio ¶	p-value ||		Ratio ¶	p-value ||		Ratio ¶	p-value ||
Indole alkaloid biosynthesis	C_0114	Trp	0.59446	0.053787		0.592536	0.051214		0.996763	0.93674
Indole alkaloid biosynthesis	-	Tryptamine	-	-		-	-		-	-
Pathway Cluster	ID	Compound name	Comparative Analysis
			Fasted1 vs Fed			Fasted2 vs Fed			Fasted2 vs Fasted1
			Ratio ¶	p-value ||		Ratio ¶	p-value ||		Ratio ¶	p-value ||
Inositol phosphate metabolism	A_0097	Acetyl CoA_divalent	0.875035	0.48764		0.82499	N.A.		0.942808	N.A.
Inositol phosphate metabolism	A_0042	Dihydroxyacetone phosphate	0.64785	0.087836		0.505024	0.0215	*	0.779539	0.35978
Inositol phosphate metabolism	A_0072	Glucose 6-phosphate	0.855197	0.25395		0.711063	0.0741		0.831461	0.035256	*
Inositol phosphate metabolism	-	Glucuronic acid	-	-		-	-		-	-
Inositol phosphate metabolism	-	Glyceraldehyde 3-phosphate	-	-		-	-		-	-
Inositol phosphate metabolism	-	Phytic acid_divalent	-	-		-	-		-	-
Inositol phosphate metabolism	-	myo-Inositol 1-phosphate	-	-		-	-		-	-
Inositol phosphate metabolism	-	myo-Inositol 3-phosphate	-	-		-	-		-	-
Pathway Cluster	ID	Compound name	Comparative Analysis
			Fasted1 vs Fed			Fasted2 vs Fed			Fasted2 vs Fasted1
			Ratio ¶	p-value ||		Ratio ¶	p-value ||		Ratio ¶	p-value ||
Isoflavonoid biosynthesis	-	Biochanin A	-	-		-	-		-	-
Isoflavonoid biosynthesis	-	Daidzein	-	-		-	-		-	-
Isoflavonoid biosynthesis	-	Formononetin	-	-		-	-		-	-
Isoflavonoid biosynthesis	-	Formononetin 7-glucoside	-	-		-	-		-	-
Isoflavonoid biosynthesis	-	Genistein	-	-		-	-		-	-
Isoflavonoid biosynthesis	-	Glycitein	-	-		-	-		-	-
Isoflavonoid biosynthesis	-	Liquiritigenin	-	-		-	-		-	-
Isoflavonoid biosynthesis	-	Naringenin	-	-		-	-		-	-
Isoflavonoid biosynthesis	-	Rotenone	-	-		-	-		-	-
Pathway Cluster	ID	Compound name	Comparative Analysis
			Fasted1 vs Fed			Fasted2 vs Fed			Fasted2 vs Fasted1
			Ratio ¶	p-value ||		Ratio ¶	p-value ||		Ratio ¶	p-value ||
Isoquinoline alkaloid biosynthesis	C_0077	Dopamine	0.471825	0.032695	*	0.239483	0.017367	*	0.507568	0.038922	*
Isoquinoline alkaloid biosynthesis	C_0098	Tyr	0.455396	0.016647	*	0.394273	0.016119	*	0.865782	0.10725
Isoquinoline alkaloid biosynthesis	C_0061	Tyramine	0.313037	0.0056748	**	<1	N.A.		<1	N.A.
Isoquinoline alkaloid biosynthesis	-	Allocryptopine	-	-		-	-		-	-
Isoquinoline alkaloid biosynthesis	-	Berberine	-	-		-	-		-	-
Isoquinoline alkaloid biosynthesis	-	Colchicine	-	-		-	-		-	-
Isoquinoline alkaloid biosynthesis	-	DOPA	-	-		-	-		-	-
Isoquinoline alkaloid biosynthesis	-	Emetine	-	-		-	-		-	-
Isoquinoline alkaloid biosynthesis	-	Galanthamine	-	-		-	-		-	-
Isoquinoline alkaloid biosynthesis	-	Lycorine	-	-		-	-		-	-
Isoquinoline alkaloid biosynthesis	-	Palmatine	-	-		-	-		-	-
Isoquinoline alkaloid biosynthesis	-	Papaverine	-	-		-	-		-	-
Isoquinoline alkaloid biosynthesis	-	Sanguinarine	-	-		-	-		-	-
Isoquinoline alkaloid biosynthesis	-	Scoulerine	-	-		-	-		-	-
Isoquinoline alkaloid biosynthesis	-	Tetrahydropalmatine	-	-		-	-		-	-
Isoquinoline alkaloid biosynthesis	-	p-Hydroxyphenylpyruvic acid	-	-		-	-		-	-
Pathway Cluster	ID	Compound name	Comparative Analysis
			Fasted1 vs Fed			Fasted2 vs Fed			Fasted2 vs Fasted1
			Ratio ¶	p-value ||		Ratio ¶	p-value ||		Ratio ¶	p-value ||
Limonene and pinene degradation	-	Carvone	-	-		-	-		-	-
Limonene and pinene degradation	-	Perillic acid	-	-		-	-		-	-
Pathway Cluster	ID	Compound name	Comparative Analysis
			Fasted1 vs Fed			Fasted2 vs Fed			Fasted2 vs Fasted1
			Ratio ¶	p-value ||		Ratio ¶	p-value ||		Ratio ¶	p-value ||
Linoleic acid metabolism	N_0027	Arachidonic acid	1.57021	0.060517		0.522342	0.089547		0.332657	0.010271	*
Linoleic acid metabolism	N_0016	Linoleic acid	1.4813	0.014129	*	0.369616	0.015206	*	0.249521	0.0012784	**
Linoleic acid metabolism	N_0028	cis-8,11,14-Eicosatrienoic acid	1.32253	0.044522	*	0.319775	0.0017978	**	0.241791	0.0048392	**
Pathway Cluster	ID	Compound name	Comparative Analysis
			Fasted1 vs Fed			Fasted2 vs Fed			Fasted2 vs Fasted1
			Ratio ¶	p-value ||		Ratio ¶	p-value ||		Ratio ¶	p-value ||
Lipopolysaccharide biosynthesis	A_0077	Sedoheptulose 7-phosphate	0.849923	0.35854		0.674851	0.12034		0.794015	0.0054779	**
Lipopolysaccharide biosynthesis	A_0116	UDP-N-acetylglucosamine	0.634242	0.053656		0.532027	0.035075	*	0.83884	0.035894	*
Lipopolysaccharide biosynthesis	-	Arabinose 5-phosphate	-	-		-	-		-	-
Pathway Cluster	ID	Compound name	Comparative Analysis
			Fasted1 vs Fed			Fasted2 vs Fed			Fasted2 vs Fasted1
			Ratio ¶	p-value ||		Ratio ¶	p-value ||		Ratio ¶	p-value ||
Lys biosynthesis	C_0108	2,6-Diaminopimelic acid	1.09198	N.A.		1.07936	N.A.		0.988447	N.A.
Lys biosynthesis	C_0082	2-Aminoadipic acid	0.636965	0.061822		0.0499188	0.010315	*	0.0783698	0.00059705	***
Lys biosynthesis	A_0036	2-Oxoadipic acid	0.686059	N.A.		<1	N.A.		<1	N.A.
Lys biosynthesis	A_0032	2-Oxoglutaric acid	0.983501	0.83022		<1	N.A.		<1	N.A.
Lys biosynthesis	C_0032	Homoserine	0.387965	N.A.		0.359128	N.A.		0.925669	N.A.
Lys biosynthesis	C_0068	Lys	0.904418	0.44064		0.588941	0.049519	*	0.651182	0.008135	**
Lys biosynthesis	C_0147	Saccharopine	0.802921	0.18613		0.87257	0.33207		1.08674	0.036707	*
Pathway Cluster	ID	Compound name	Comparative Analysis
			Fasted1 vs Fed			Fasted2 vs Fed			Fasted2 vs Fasted1
			Ratio ¶	p-value ||		Ratio ¶	p-value ||		Ratio ¶	p-value ||
Lys degradation	C_0082	2-Aminoadipic acid	0.636965	0.061822		0.0499188	0.010315	*	0.0783698	0.00059705	***
Lys degradation	A_0036	2-Oxoadipic acid	0.686059	N.A.		<1	N.A.		<1	N.A.
Lys degradation	A_0097	Acetyl CoA_divalent	0.875035	0.48764		0.82499	N.A.		0.942808	N.A.
Lys degradation	C_0013	Cadaverine	0.382526	0.0062163	**	0.289747	0.0028951	**	0.757457	0.04957	*
Lys degradation	A_0024	Glutaric acid	0.153522	0.0050154	**	0.0486392	0.0047985	**	0.316821	0.0070763	**
Lys degradation	C_0068	Lys	0.904418	0.44064		0.588941	0.049519	*	0.651182	0.008135	**
Lys degradation	C_0104	N6-Acetyllysine	0.260721	0.014365	*	0.101545	0.0099185	**	0.389477	0.00049156	***
Lys degradation	C_0042	Pipecolic acid	1.5361	0.0036769	**	4.69153	0.0063531	**	3.05418	0.0089021	**
Lys degradation	C_0147	Saccharopine	0.802921	0.18613		0.87257	0.33207		1.08674	0.036707	*
Lys degradation	-	5-Aminovaleric acid	-	-		-	-		-	-
Lys degradation	-	Glutaryl CoA_divalent	-	-		-	-		-	-
Pathway Cluster	ID	Compound name	Comparative Analysis
			Fasted1 vs Fed			Fasted2 vs Fed			Fasted2 vs Fasted1
			Ratio ¶	p-value ||		Ratio ¶	p-value ||		Ratio ¶	p-value ||
Met metabolism	C_0012	1-Aminocyclopropane-1-carboxylic acid	0.554941	N.A.		<1	N.A.		<1	N.A.
Met metabolism	C_0072	Met	0.563568	0.02368	*	0.819145	0.18832		1.4535	0.03731	*
Met metabolism	C_0085	Methionine sulfoxide	0.570614	0.020022	*	3.16101	0.0046889	**	5.53966	0.0011885	**
Met metabolism	A_0051	O-Phosphoserine	2.53043	0.037229	*	10.0654	0.0054699	**	3.97775	0.0027899	**
Met metabolism	C_0166	S-Adenosylhomocysteine	0.353291	0.034146	*	0.102085	0.01854	*	0.288956	0.00060236	***
Met metabolism	C_0167	S-Adenosylmethionine	0.35712	0.024553	*	0.149646	0.016224	*	0.419034	0.0089986	**
Met metabolism	-	4-Methylthio-2-oxobutyric acid	-	-		-	-		-	-
Met metabolism	-	5'-Deoxy-5'-methylthioadenosine	-	-		-	-		-	-
Met metabolism	-	Homocystine	-	-		-	-		-	-
Met metabolism	-	N-Formylmethionine	-	-		-	-		-	-
Pathway Cluster	ID	Compound name	Comparative Analysis
			Fasted1 vs Fed			Fasted2 vs Fed			Fasted2 vs Fasted1
			Ratio ¶	p-value ||		Ratio ¶	p-value ||		Ratio ¶	p-value ||
Methane metabolism	A_0053	2-Phosphoglyceric acid	1.07626	0.57565		0.781932	0.1518		0.72653	0.035537	*
Methane metabolism	A_0052	3-Phosphoglyceric acid	1.11217	0.2965		0.868961	0.25908		0.781317	0.05142
Methane metabolism	A_0101	ADP	0.621223	0.040299	*	0.710791	0.095517		1.14418	0.28264
Methane metabolism	A_0112	ATP	0.235672	0.00081714	***	0.322672	0.0023287	**	1.36916	0.2393
Methane metabolism	A_0097	Acetyl CoA_divalent	0.875035	0.48764		0.82499	N.A.		0.942808	N.A.
Methane metabolism	A_0042	Dihydroxyacetone phosphate	0.64785	0.087836		0.505024	0.0215	*	0.779539	0.35978
Methane metabolism	A_0085	Fructose 1,6-diphosphate	1.03002	0.81203		1.75846	0.015361	*	1.7072	0.012627	*
Methane metabolism	A_0074	Fructose 6-phosphate	0.934014	0.52638		0.867646	0.30441		0.928943	0.44771
Methane metabolism	C_0004	Gly	0.734405	0.095949		1.37227	0.044563	*	1.86855	0.0002738	***
Methane metabolism	A_0012	Glyceric acid	1.11352	0.36394		1.18946	0.35455		1.0682	0.70483
Methane metabolism	A_0027	Malic acid	1.16013	0.21484		1.24663	0.13201		1.07456	0.49417
Methane metabolism	C_0081	N-Methylglutamic acid	<1	N.A.		<1	N.A.		N.A.	N.A.
Methane metabolism	A_0051	O-Phosphoserine	2.53043	0.037229	*	10.0654	0.0054699	**	3.97775	0.0027899	**
Methane metabolism	A_0040	Phosphoenolpyruvic acid	1.26229	0.10766		0.889719	0.39425		0.704847	0.016947	*
Methane metabolism	A_0069	Ribulose 5-phosphate	1.1728	0.43664		0.953971	0.74928		0.813414	0.29929
Methane metabolism	C_0020	Ser	1.0808	0.42491		1.50788	0.009279	**	1.39514	0.01556	*
Methane metabolism	C_0005	Trimethylamine N-oxide	0.895872	0.50184		0.32545	0.030276	*	0.363277	0.00014215	***
Methane metabolism	-	5-Methyltetrahydrofolic acid	-	-		-	-		-	-
Methane metabolism	-	Glyceraldehyde 3-phosphate	-	-		-	-		-	-
Methane metabolism	-	Glyoxylic acid	-	-		-	-		-	-
Methane metabolism	-	Pyruvic acid	-	-		-	-		-	-
Methane metabolism	-	Xylulose 5-phosphate	-	-		-	-		-	-
Methane metabolism	-	p-Hydroxyphenylpyruvic acid	-	-		-	-		-	-
Pathway Cluster	ID	Compound name	Comparative Analysis
			Fasted1 vs Fed			Fasted2 vs Fed			Fasted2 vs Fasted1
			Ratio ¶	p-value ||		Ratio ¶	p-value ||		Ratio ¶	p-value ||
Monoterpenoid biosynthesis	-	Carvone	-	-		-	-		-	-
Monoterpenoid biosynthesis	-	Loganin	-	-		-	-		-	-
Pathway Cluster	ID	Compound name	Comparative Analysis
			Fasted1 vs Fed			Fasted2 vs Fed			Fasted2 vs Fasted1
			Ratio ¶	p-value ||		Ratio ¶	p-value ||		Ratio ¶	p-value ||
Nicotinate and nicotinamide metabolism	C_0056	Asp	2.10356	0.00098224	***	3.7702	0.0006735	***	1.79229	0.0028355	**
Nicotinate and nicotinamide metabolism	A_0042	Dihydroxyacetone phosphate	0.64785	0.087836		0.505024	0.0215	*	0.779539	0.35978
Nicotinate and nicotinamide metabolism	A_0013	Fumaric acid	1.06799	0.37032		1.20111	0.17424		1.12465	0.31651
Nicotinate and nicotinamide metabolism	A_0117	NAD+	0.523437	0.0038194	**	0.588323	0.0023309	**	1.12396	0.42481
Nicotinate and nicotinamide metabolism	A_0118	NADP+	0.655078	0.24338		0.85272	0.57532		1.30171	0.17701
Nicotinate and nicotinamide metabolism	C_0037	Nicotinamide	1.16579	0.39182		0.6819	0.1505		0.584926	0.012061	*
Nicotinate and nicotinamide metabolism	C_0039	Nicotinic acid	1.5549	0.018184	*	0.828274	0.25962		0.532687	0.0015074	**
Nicotinate and nicotinamide metabolism	A_0002	Propionic acid	<1	N.A.		<1	N.A.		N.A.	N.A.
Nicotinate and nicotinamide metabolism	-	1-Methylnicotinamide	-	-		-	-		-	-
Nicotinate and nicotinamide metabolism	-	6-Hydroxynicotinic acid	-	-		-	-		-	-
Nicotinate and nicotinamide metabolism	-	Deamido-NAD+	-	-		-	-		-	-
Nicotinate and nicotinamide metabolism	-	Dimethyl maleate	-	-		-	-		-	-
Nicotinate and nicotinamide metabolism	-	Maleic acid	-	-		-	-		-	-
Nicotinate and nicotinamide metabolism	-	Nicotinuric acid	-	-		-	-		-	-
Nicotinate and nicotinamide metabolism	-	Pyruvic acid	-	-		-	-		-	-
Nicotinate and nicotinamide metabolism	-	Quinolinic acid	-	-		-	-		-	-
Nicotinate and nicotinamide metabolism	-	Trigonelline	-	-		-	-		-	-
Pathway Cluster	ID	Compound name	Comparative Analysis
			Fasted1 vs Fed			Fasted2 vs Fed			Fasted2 vs Fasted1
			Ratio ¶	p-value ||		Ratio ¶	p-value ||		Ratio ¶	p-value ||
Oxidative phosphorylation	A_0101	ADP	0.621223	0.040299	*	0.710791	0.095517		1.14418	0.28264
Oxidative phosphorylation	A_0112	ATP	0.235672	0.00081714	***	0.322672	0.0023287	**	1.36916	0.2393
Oxidative phosphorylation	A_0013	Fumaric acid	1.06799	0.37032		1.20111	0.17424		1.12465	0.31651
Oxidative phosphorylation	A_0117	NAD+	0.523437	0.0038194	**	0.588323	0.0023309	**	1.12396	0.42481
Oxidative phosphorylation	A_0016	Succinic acid	0.93005	0.64559		0.705076	0.090078		0.758105	0.12143
Oxidative phosphorylation	-	NADH	-	-		-	-		-	-
Pathway Cluster	ID	Compound name	Comparative Analysis
			Fasted1 vs Fed			Fasted2 vs Fed			Fasted2 vs Fasted1
			Ratio ¶	p-value ||		Ratio ¶	p-value ||		Ratio ¶	p-value ||
PPAR signaling pathway	-	Leukotriene B4	-	-		-	-		-	-
Pathway Cluster	ID	Compound name	Comparative Analysis
			Fasted1 vs Fed			Fasted2 vs Fed			Fasted2 vs Fasted1
			Ratio ¶	p-value ||		Ratio ¶	p-value ||		Ratio ¶	p-value ||
Pancreatic secretion	C_0065	Acetylcholine	1.03148	0.84217		2.24266	0.0028714	**	2.17422	0.0069377	**
Pancreatic secretion	-	cAMP	-	-		-	-		-	-
Pathway Cluster	ID	Compound name	Comparative Analysis
			Fasted1 vs Fed			Fasted2 vs Fed			Fasted2 vs Fasted1
			Ratio ¶	p-value ||		Ratio ¶	p-value ||		Ratio ¶	p-value ||
Pantothenate and CoA biosynthesis	A_0014	2-Oxoisovaleric acid	<1	N.A.		<1	N.A.		N.A.	N.A.
Pantothenate and CoA biosynthesis	A_0100	3',5'-ADP	1.39308	0.082548		1.17424	0.21615		0.842911	0.076415
Pantothenate and CoA biosynthesis	A_0025	3-Ureidopropionic acid	0.449201	N.A.		<1	N.A.		<1	N.A.
Pantothenate and CoA biosynthesis	C_0056	Asp	2.10356	0.00098224	***	3.7702	0.0006735	***	1.79229	0.0028355	**
Pantothenate and CoA biosynthesis	A_0091	CoA_divalent	1.22634	0.20883		1.04548	0.78649		0.852514	0.28866
Pantothenate and CoA biosynthesis	C_0035	Cys	0.589661	0.11555		0.545992	0.09394		0.925942	0.73634
Pantothenate and CoA biosynthesis	A_0066	Pantothenic acid	0.937029	0.59427		0.908968	0.47261		0.970053	0.64137
Pantothenate and CoA biosynthesis	C_0024	Uracil	1.1456	0.2492		1.00299	0.86392		0.875517	0.25538
Pantothenate and CoA biosynthesis	C_0030	Val	0.303456	0.0093923	**	0.418161	0.013268	*	1.37799	0.00012827	***
Pantothenate and CoA biosynthesis	C_0008	β-Ala	0.323014	0.012785	*	0.227444	0.0068352	**	0.70413	0.071837
Pantothenate and CoA biosynthesis	-	3'-Dephospho CoA	-	-		-	-		-	-
Pantothenate and CoA biosynthesis	-	Dihydrouracil	-	-		-	-		-	-
Pantothenate and CoA biosynthesis	-	Pyruvic acid	-	-		-	-		-	-
Pathway Cluster	ID	Compound name	Comparative Analysis
			Fasted1 vs Fed			Fasted2 vs Fed			Fasted2 vs Fasted1
			Ratio ¶	p-value ||		Ratio ¶	p-value ||		Ratio ¶	p-value ||
Parkinson's disease	A_0101	ADP	0.621223	0.040299	*	0.710791	0.095517		1.14418	0.28264
Parkinson's disease	A_0087	AMP	1.41389	0.084626		1.29234	0.15039		0.914032	0.29472
Parkinson's disease	A_0112	ATP	0.235672	0.00081714	***	0.322672	0.0023287	**	1.36916	0.2393
Parkinson's disease	C_0077	Dopamine	0.471825	0.032695	*	0.239483	0.017367	*	0.507568	0.038922	*
Parkinson's disease	C_0098	Tyr	0.455396	0.016647	*	0.394273	0.016119	*	0.865782	0.10725
Parkinson's disease	-	1-Methyl-4-phenyl-1,2,3,6-tetrahydropyridine	-	-		-	-		-	-
Parkinson's disease	-	DOPA	-	-		-	-		-	-
Parkinson's disease	-	Rotenone	-	-		-	-		-	-
Pathway Cluster	ID	Compound name	Comparative Analysis
			Fasted1 vs Fed			Fasted2 vs Fed			Fasted2 vs Fasted1
			Ratio ¶	p-value ||		Ratio ¶	p-value ||		Ratio ¶	p-value ||
Pentose and glucuronate interconversions	A_0032	2-Oxoglutaric acid	0.983501	0.83022		<1	N.A.		<1	N.A.
Pentose and glucuronate interconversions	A_0042	Dihydroxyacetone phosphate	0.64785	0.087836		0.505024	0.0215	*	0.779539	0.35978
Pentose and glucuronate interconversions	A_0074	Fructose 6-phosphate	0.934014	0.52638		0.867646	0.30441		0.928943	0.44771
Pentose and glucuronate interconversions	A_0073	Glucose 1-phosphate	1.51545	0.033562	*	1.11691	0.41531		0.737014	0.015987	*
Pentose and glucuronate interconversions	A_0069	Ribulose 5-phosphate	1.1728	0.43664		0.953971	0.74928		0.813414	0.29929
Pentose and glucuronate interconversions	A_0114	UDP-glucose	0.805673	0.20249		0.85388	0.29738		1.05983	0.38578
Pentose and glucuronate interconversions	A_0115	UDP-glucuronic acid	0.816533	0.13215		0.681087	0.039573	*	0.83412	0.054306
Pentose and glucuronate interconversions	-	Digalacturonic acid	-	-		-	-		-	-
Pentose and glucuronate interconversions	-	Galacturonic acid	-	-		-	-		-	-
Pentose and glucuronate interconversions	-	Glucuronic acid	-	-		-	-		-	-
Pentose and glucuronate interconversions	-	Glyceraldehyde 3-phosphate	-	-		-	-		-	-
Pentose and glucuronate interconversions	-	Pyruvic acid	-	-		-	-		-	-
Pentose and glucuronate interconversions	-	Xylulose 5-phosphate	-	-		-	-		-	-
Pathway Cluster	ID	Compound name	Comparative Analysis
			Fasted1 vs Fed			Fasted2 vs Fed			Fasted2 vs Fasted1
			Ratio ¶	p-value ||		Ratio ¶	p-value ||		Ratio ¶	p-value ||
Pentose phosphate pathway	A_0076	6-Phosphogluconic acid	0.676559	0.18059		0.487557	0.085515		0.720642	0.0031605	**
Pentose phosphate pathway	A_0074	Fructose 6-phosphate	0.934014	0.52638		0.867646	0.30441		0.928943	0.44771
Pentose phosphate pathway	A_0072	Glucose 6-phosphate	0.855197	0.25395		0.711063	0.0741		0.831461	0.035256	*
Pentose phosphate pathway	A_0068	Ribose 5-phosphate	0.979959	0.92763		1.09571	0.57652		1.11812	0.61385
Pentose phosphate pathway	A_0069	Ribulose 5-phosphate	1.1728	0.43664		0.953971	0.74928		0.813414	0.29929
Pentose phosphate pathway	A_0077	Sedoheptulose 7-phosphate	0.849923	0.35854		0.674851	0.12034		0.794015	0.0054779	**
Pentose phosphate pathway	-	Erythrose 4-phosphate	-	-		-	-		-	-
Pentose phosphate pathway	-	Glyceraldehyde 3-phosphate	-	-		-	-		-	-
Pentose phosphate pathway	-	Xylulose 5-phosphate	-	-		-	-		-	-
Pathway Cluster	ID	Compound name	Comparative Analysis
			Fasted1 vs Fed			Fasted2 vs Fed			Fasted2 vs Fasted1
			Ratio ¶	p-value ||		Ratio ¶	p-value ||		Ratio ¶	p-value ||
Peptidoglycan biosynthesis	C_0010	Ala	0.9267	0.48439		1.02994	0.77667		1.1114	0.16253
Peptidoglycan biosynthesis	C_0079	Ala-Ala	1.66807	0.055058		1.1701	0.13482		0.701465	0.10922
Peptidoglycan biosynthesis	A_0116	UDP-N-acetylglucosamine	0.634242	0.053656		0.532027	0.035075	*	0.83884	0.035894	*
Peptidoglycan biosynthesis	A_0082	UMP	1.21122	0.21201		1.37575	0.070021		1.13583	0.21395
Pathway Cluster	ID	Compound name	Comparative Analysis
			Fasted1 vs Fed			Fasted2 vs Fed			Fasted2 vs Fasted1
			Ratio ¶	p-value ||		Ratio ¶	p-value ||		Ratio ¶	p-value ||
Phe metabolism	A_0034	3-Phenylpropionic acid	1.07955	0.68833		1.27262	0.14836		1.17884	0.3005
Phe metabolism	A_0018	Benzoic acid	1<	N.A.		1<	N.A.		1.91063	0.010819	*
Phe metabolism	C_0087	Phe	0.720174	0.131		0.818875	0.24953		1.13705	0.051501
Phe metabolism	C_0098	Tyr	0.455396	0.016647	*	0.394273	0.016119	*	0.865782	0.10725
Phe metabolism	A_0029	p-Hydroxybenzoic acid	1.5064	0.075167		2.13076	0.029383	*	1.41448	0.12652
Phe metabolism	-	2-Phenylethylamine	-	-		-	-		-	-
Phe metabolism	-	3-(2-Hydroxyphenyl)propionic acid	-	-		-	-		-	-
Phe metabolism	-	3-Phenyllactic acid	-	-		-	-		-	-
Phe metabolism	-	Benzoylformic acid	-	-		-	-		-	-
Phe metabolism	-	Hippuric acid	-	-		-	-		-	-
Phe metabolism	-	Isobutyryl CoA_divalent	-	-		-	-		-	-
Phe metabolism	-	N-Acetylphenylalanine	-	-		-	-		-	-
Phe metabolism	-	N2-Phenylacetylglutamine	-	-		-	-		-	-
Phe metabolism	-	Phenaceturic acid	-	-		-	-		-	-
Phe metabolism	-	Phenylacetaldehyde	-	-		-	-		-	-
Phe metabolism	-	Phenylpyruvic acid	-	-		-	-		-	-
Phe metabolism	-	Vanillin	-	-		-	-		-	-
Phe metabolism	-	o-Coumaric acid	-	-		-	-		-	-
Phe metabolism	-	o-Hydroxybenzoic acid	-	-		-	-		-	-
Phe metabolism	-	o-Hydroxyphenylacetic acid	-	-		-	-		-	-
Phe metabolism	-	p-Coumaric acid	-	-		-	-		-	-
Phe metabolism	-	p-Hydroxyphenylacetic acid	-	-		-	-		-	-
Phe metabolism	-	trans-Cinnamic acid	-	-		-	-		-	-
Pathway Cluster	ID	Compound name	Comparative Analysis
			Fasted1 vs Fed			Fasted2 vs Fed			Fasted2 vs Fasted1
			Ratio ¶	p-value ||		Ratio ¶	p-value ||		Ratio ¶	p-value ||
Phenylalanine, tyrosine and tryptophan biosynthesis	C_0060	Anthranilic acid	1.15783	0.42335		0.377618	0.054426		0.326142	0.0031229	**
Phenylalanine, tyrosine and tryptophan biosynthesis	A_0092	PRPP	0.469623	N.A.		0.663096	0.19029		1.41197	N.A.
Phenylalanine, tyrosine and tryptophan biosynthesis	C_0087	Phe	0.720174	0.131		0.818875	0.24953		1.13705	0.051501
Phenylalanine, tyrosine and tryptophan biosynthesis	A_0040	Phosphoenolpyruvic acid	1.26229	0.10766		0.889719	0.39425		0.704847	0.016947	*
Phenylalanine, tyrosine and tryptophan biosynthesis	A_0060	Quinic acid	0.666939	N.A.		2.17148	N.A.		3.25589	N.A.
Phenylalanine, tyrosine and tryptophan biosynthesis	C_0114	Trp	0.59446	0.053787		0.592536	0.051214		0.996763	0.93674
Phenylalanine, tyrosine and tryptophan biosynthesis	C_0098	Tyr	0.455396	0.016647	*	0.394273	0.016119	*	0.865782	0.10725
Phenylalanine, tyrosine and tryptophan biosynthesis	-	Erythrose 4-phosphate	-	-		-	-		-	-
Phenylalanine, tyrosine and tryptophan biosynthesis	-	Phenylpyruvic acid	-	-		-	-		-	-
Phenylalanine, tyrosine and tryptophan biosynthesis	-	Shikimate 3-phosphate	-	-		-	-		-	-
Phenylalanine, tyrosine and tryptophan biosynthesis	-	Shikimic acid	-	-		-	-		-	-
Phenylalanine, tyrosine and tryptophan biosynthesis	-	p-Hydroxyphenylpyruvic acid	-	-		-	-		-	-
Pathway Cluster	ID	Compound name	Comparative Analysis
			Fasted1 vs Fed			Fasted2 vs Fed			Fasted2 vs Fasted1
			Ratio ¶	p-value ||		Ratio ¶	p-value ||		Ratio ¶	p-value ||
Phenylpropanoid biosynthesis	C_0087	Phe	0.720174	0.131		0.818875	0.24953		1.13705	0.051501
Phenylpropanoid biosynthesis	C_0066	Spermidine	1.29302	0.012952	*	1.4798	0.0026819	**	1.14445	0.045255	*
Phenylpropanoid biosynthesis	C_0098	Tyr	0.455396	0.016647	*	0.394273	0.016119	*	0.865782	0.10725
Phenylpropanoid biosynthesis	-	Chlorogenic acid	-	-		-	-		-	-
Phenylpropanoid biosynthesis	-	Coniferyl alcohol	-	-		-	-		-	-
Phenylpropanoid biosynthesis	-	Coniferyl aldehyde	-	-		-	-		-	-
Phenylpropanoid biosynthesis	-	Coumarin	-	-		-	-		-	-
Phenylpropanoid biosynthesis	-	Eleutheroside B	-	-		-	-		-	-
Phenylpropanoid biosynthesis	-	Scopoletin	-	-		-	-		-	-
Phenylpropanoid biosynthesis	-	Sinapic acid	-	-		-	-		-	-
Phenylpropanoid biosynthesis	-	Sinapoyl aldehyde	-	-		-	-		-	-
Phenylpropanoid biosynthesis	-	o-Coumaric acid	-	-		-	-		-	-
Phenylpropanoid biosynthesis	-	p-Coumaric acid	-	-		-	-		-	-
Phenylpropanoid biosynthesis	-	trans-Cinnamic acid	-	-		-	-		-	-
Phenylpropanoid biosynthesis	-	trans-Ferlic acid	-	-		-	-		-	-
Pathway Cluster	ID	Compound name	Comparative Analysis
			Fasted1 vs Fed			Fasted2 vs Fed			Fasted2 vs Fasted1
			Ratio ¶	p-value ||		Ratio ¶	p-value ||		Ratio ¶	p-value ||
Phosphatidylinositol signaling system	-	Phytic acid_divalent	-	-		-	-		-	-
Phosphatidylinositol signaling system	-	myo-Inositol 1-phosphate	-	-		-	-		-	-
Phosphatidylinositol signaling system	-	myo-Inositol 3-phosphate	-	-		-	-		-	-
Pathway Cluster	ID	Compound name	Comparative Analysis
			Fasted1 vs Fed			Fasted2 vs Fed			Fasted2 vs Fasted1
			Ratio ¶	p-value ||		Ratio ¶	p-value ||		Ratio ¶	p-value ||
Phosphonate and phosphinate metabolism	A_0040	Phosphoenolpyruvic acid	1.26229	0.10766		0.889719	0.39425		0.704847	0.016947	*
Phosphonate and phosphinate metabolism	-	2-Amino-3-phosphonopropionic acid	-	-		-	-		-	-
Phosphonate and phosphinate metabolism	-	2-Aminoethylphosphonic acid	-	-		-	-		-	-
Phosphonate and phosphinate metabolism	-	Phosphonoacetic acid	-	-		-	-		-	-
Pathway Cluster	ID	Compound name	Comparative Analysis
			Fasted1 vs Fed			Fasted2 vs Fed			Fasted2 vs Fasted1
			Ratio ¶	p-value ||		Ratio ¶	p-value ||		Ratio ¶	p-value ||
Phosphotransferase system (PTS)	A_0048	Ascorbic acid	1.58382	0.29928		0.754057	0.62686		0.476101	0.032653	*
Phosphotransferase system (PTS)	A_0072	Glucose 6-phosphate	0.855197	0.25395		0.711063	0.0741		0.831461	0.035256	*
Phosphotransferase system (PTS)	C_0121	N-Acetylglucosamine	0.976629	0.95882		2.48826	0.043041	*	2.5478	0.02526	*
Phosphotransferase system (PTS)	A_0078	N-Acetylglucosamine 6-phosphate	1.08233	0.57802		1.40509	0.07191		1.29822	0.093636
Phosphotransferase system (PTS)	A_0040	Phosphoenolpyruvic acid	1.26229	0.10766		0.889719	0.39425		0.704847	0.016947	*
Phosphotransferase system (PTS)	-	Arbutin	-	-		-	-		-	-
Phosphotransferase system (PTS)	-	Fructose 1-phosphate	-	-		-	-		-	-
Phosphotransferase system (PTS)	-	Galactosamine	-	-		-	-		-	-
Phosphotransferase system (PTS)	-	Glucosamine	-	-		-	-		-	-
Phosphotransferase system (PTS)	-	Glucosamine 6-phosphate	-	-		-	-		-	-
Phosphotransferase system (PTS)	-	Mannose 6-phosphate	-	-		-	-		-	-
Phosphotransferase system (PTS)	-	N-Acetylmuramic acid	-	-		-	-		-	-
Phosphotransferase system (PTS)	-	Pyruvic acid	-	-		-	-		-	-
Phosphotransferase system (PTS)	-	Sorbitol 6-phosphate	-	-		-	-		-	-
Phosphotransferase system (PTS)	-	Trehalose 6-phosphate	-	-		-	-		-	-
Pathway Cluster	ID	Compound name	Comparative Analysis
			Fasted1 vs Fed			Fasted2 vs Fed			Fasted2 vs Fasted1
			Ratio ¶	p-value ||		Ratio ¶	p-value ||		Ratio ¶	p-value ||
Photosynthesis	A_0101	ADP	0.621223	0.040299	*	0.710791	0.095517		1.14418	0.28264
Photosynthesis	A_0112	ATP	0.235672	0.00081714	***	0.322672	0.0023287	**	1.36916	0.2393
Photosynthesis	A_0118	NADP+	0.655078	0.24338		0.85272	0.57532		1.30171	0.17701
Photosynthesis	A_0090	NADPH_divalent	<1	N.A.		<1	N.A.		N.A.	N.A.
Pathway Cluster	ID	Compound name	Comparative Analysis
			Fasted1 vs Fed			Fasted2 vs Fed			Fasted2 vs Fasted1
			Ratio ¶	p-value ||		Ratio ¶	p-value ||		Ratio ¶	p-value ||
Plant hormone signal transduction	-	Brassinolide	-	-		-	-		-	-
Plant hormone signal transduction	-	Gibberellin A4	-	-		-	-		-	-
Plant hormone signal transduction	-	Indole-3-acetic acid	-	-		-	-		-	-
Plant hormone signal transduction	-	o-Hydroxybenzoic acid	-	-		-	-		-	-
Plant hormone signal transduction	-	trans-Zeatin	-	-		-	-		-	-
Pathway Cluster	ID	Compound name	Comparative Analysis
			Fasted1 vs Fed			Fasted2 vs Fed			Fasted2 vs Fasted1
			Ratio ¶	p-value ||		Ratio ¶	p-value ||		Ratio ¶	p-value ||
Polyamine metabolism	C_0046	Agmatine	0.320391	0.010566	*	0.185056	0.013618	*	0.577595	0.12157
Polyamine metabolism	C_0015	GABA	1.02082	0.89988		1.34247	0.066686		1.31509	0.12981
Polyamine metabolism	C_0045	N-Acetylputrescine	3.98248	0.002831	**	1.70083	0.01068	*	0.427077	0.0055229	**
Polyamine metabolism	C_0007	Putrescine	1.41081	0.025257	*	1.747	0.0046444	**	1.2383	0.071421
Polyamine metabolism	C_0167	S-Adenosylmethionine	0.35712	0.024553	*	0.149646	0.016224	*	0.419034	0.0089986	**
Polyamine metabolism	C_0066	Spermidine	1.29302	0.012952	*	1.4798	0.0026819	**	1.14445	0.045255	*
Polyamine metabolism	-	1,3-Diaminopropane	-	-		-	-		-	-
Polyamine metabolism	-	Homocarnosine	-	-		-	-		-	-
Polyamine metabolism	-	Norspermidine	-	-		-	-		-	-
Polyamine metabolism	-	Spermine	-	-		-	-		-	-
Pathway Cluster	ID	Compound name	Comparative Analysis
			Fasted1 vs Fed			Fasted2 vs Fed			Fasted2 vs Fasted1
			Ratio ¶	p-value ||		Ratio ¶	p-value ||		Ratio ¶	p-value ||
Polyketide sugar unit biosynthesis	A_0073	Glucose 1-phosphate	1.51545	0.033562	*	1.11691	0.41531		0.737014	0.015987	*
Polyketide sugar unit biosynthesis	-	dTDP-glucose	-	-		-	-		-	-
Pathway Cluster	ID	Compound name	Comparative Analysis
			Fasted1 vs Fed			Fasted2 vs Fed			Fasted2 vs Fasted1
			Ratio ¶	p-value ||		Ratio ¶	p-value ||		Ratio ¶	p-value ||
Porphyrin and chlorophyll metabolism	C_0071	Glu	1.09772	0.39445		1.41257	0.031289	*	1.28682	0.0038381	**
Porphyrin and chlorophyll metabolism	C_0004	Gly	0.734405	0.095949		1.37227	0.044563	*	1.86855	0.0002738	***
Porphyrin and chlorophyll metabolism	C_0033	Thr	0.378268	0.01451	*	0.388752	0.014822	*	1.02771	0.45296
Porphyrin and chlorophyll metabolism	-	5,6-Dimethylbenzimidazole	-	-		-	-		-	-
Porphyrin and chlorophyll metabolism	-	5-Amino-4-oxovaleric acid	-	-		-	-		-	-
Porphyrin and chlorophyll metabolism	-	Isopropanolamine	-	-		-	-		-	-
Porphyrin and chlorophyll metabolism	-	Porphobilinogen	-	-		-	-		-	-
Pathway Cluster	ID	Compound name	Comparative Analysis
			Fasted1 vs Fed			Fasted2 vs Fed			Fasted2 vs Fasted1
			Ratio ¶	p-value ||		Ratio ¶	p-value ||		Ratio ¶	p-value ||
Primary bile acid biosynthesis	N_0037	Cholic acid	1.60103	0.26526		24.6873	0.0010821	**	15.4196	0.000419	***
Primary bile acid biosynthesis	N_0038	Glycochenodeoxycholic acid	N.A.	N.A.		1<	N.A.		1<	N.A.
Primary bile acid biosynthesis	N_0040	Glycocholic acid	3.17159	0.0049768	**	26.5008	0.00092377	***	8.35568	0.00064596	***
Primary bile acid biosynthesis	N_0043	Taurochenodeoxycholic acid	N.A.	N.A.		1<	N.A.		1<	N.A.
Primary bile acid biosynthesis	N_0044	Taurocholic acid	3.49512	0.0033886	**	28.3762	9.2615e-05	***	8.11879	2.7408e-06	***
Primary bile acid biosynthesis	-	Chenodeoxycholic acid	-	-		-	-		-	-
Primary bile acid biosynthesis	-	Cholesterol	-	-		-	-		-	-
Pathway Cluster	ID	Compound name	Comparative Analysis
			Fasted1 vs Fed			Fasted2 vs Fed			Fasted2 vs Fasted1
			Ratio ¶	p-value ||		Ratio ¶	p-value ||		Ratio ¶	p-value ||
Propanoate metabolism	C_0012	1-Aminocyclopropane-1-carboxylic acid	0.554941	N.A.		<1	N.A.		<1	N.A.
Propanoate metabolism	A_0010	2-Hydroxybutyric acid	<1	N.A.		<1	N.A.		N.A.	N.A.
Propanoate metabolism	A_0007	3-Hydroxypropionic acid	0.284134	0.0089508	**	0.137497	0.0071215	**	0.483917	0.0057136	**
Propanoate metabolism	A_0097	Acetyl CoA_divalent	0.875035	0.48764		0.82499	N.A.		0.942808	N.A.
Propanoate metabolism	A_0006	Lactic acid	0.669401	0.038661	*	0.288934	0.0061117	**	0.431631	0.00061423	***
Propanoate metabolism	A_0002	Propionic acid	<1	N.A.		<1	N.A.		N.A.	N.A.
Propanoate metabolism	A_0098	Propionyl CoA_divalent	<1	N.A.		<1	N.A.		N.A.	N.A.
Propanoate metabolism	A_0016	Succinic acid	0.93005	0.64559		0.705076	0.090078		0.758105	0.12143
Propanoate metabolism	A_0102	Succinyl CoA_divalent	0.940445	0.74313		0.57467	0.09439		0.611062	0.023833	*
Propanoate metabolism	A_0102	Methylmalonyl CoA_divalent	0.940445	0.74313		0.57467	0.09439		0.611062	0.023833	*
Propanoate metabolism	C_0030	Val	0.303456	0.0093923	**	0.418161	0.013268	*	1.37799	0.00012827	***
Propanoate metabolism	C_0008	β-Ala	0.323014	0.012785	*	0.227444	0.0068352	**	0.70413	0.071837
Propanoate metabolism	-	2-Oxobutyric acid	-	-		-	-		-	-
Propanoate metabolism	-	Acetoacetic acid	-	-		-	-		-	-
Propanoate metabolism	-	Citramalic acid	-	-		-	-		-	-
Propanoate metabolism	-	Malonyl CoA_divalent	-	-		-	-		-	-
Propanoate metabolism	-	Methylmalonic acid	-	-		-	-		-	-
Pathway Cluster	ID	Compound name	Comparative Analysis
			Fasted1 vs Fed			Fasted2 vs Fed			Fasted2 vs Fasted1
			Ratio ¶	p-value ||		Ratio ¶	p-value ||		Ratio ¶	p-value ||
Prostate cancer	P_0003	Testosterone	6.62707	0.056799		2.7743	0.10508		0.418632	0.097696
Prostate cancer	P_0002	β-Estradiol	1.10785	0.62355		1.47866	0.068467		1.33472	0.18774
Prostate cancer	-	4-Androsten-3,17-dione	-	-		-	-		-	-
Prostate cancer	-	Androstanolone	-	-		-	-		-	-
Prostate cancer	-	Cortisol	-	-		-	-		-	-
Prostate cancer	-	Cortisone	-	-		-	-		-	-
Prostate cancer	-	Dehydroisoandrosterone	-	-		-	-		-	-
Prostate cancer	-	Progesterone	-	-		-	-		-	-
Pathway Cluster	ID	Compound name	Comparative Analysis
			Fasted1 vs Fed			Fasted2 vs Fed			Fasted2 vs Fasted1
			Ratio ¶	p-value ||		Ratio ¶	p-value ||		Ratio ¶	p-value ||
Protein digestion and absorption	C_0010	Ala	0.9267	0.48439		1.02994	0.77667		1.1114	0.16253
Protein digestion and absorption	C_0094	Arg	1.30558	0.098275		1.74209	0.01561	*	1.33434	0.00060767	***
Protein digestion and absorption	C_0053	Asn	1.00178	0.98548		1.68967	0.0040367	**	1.68667	0.0092203	**
Protein digestion and absorption	C_0056	Asp	2.10356	0.00098224	***	3.7702	0.0006735	***	1.79229	0.0028355	**
Protein digestion and absorption	A_0005	Butyric acid	0.167334	0.020177	*	0.117363	0.017203	*	0.701368	0.07623
Protein digestion and absorption	A_0005	Isobutyric acid	0.167334	0.020177	*	0.117363	0.017203	*	0.701368	0.07623
Protein digestion and absorption	C_0013	Cadaverine	0.382526	0.0062163	**	0.289747	0.0028951	**	0.757457	0.04957	*
Protein digestion and absorption	C_0035	Cys	0.589661	0.11555		0.545992	0.09394		0.925942	0.73634
Protein digestion and absorption	C_0131	Cystine	3.64823	0.030671	*	1.30946	0.56012		0.35893	0.033794	*
Protein digestion and absorption	C_0067	Gln	0.812708	0.14922		1.00811	0.93612		1.24043	0.01339	*
Protein digestion and absorption	C_0071	Glu	1.09772	0.39445		1.41257	0.031289	*	1.28682	0.0038381	**
Protein digestion and absorption	C_0004	Gly	0.734405	0.095949		1.37227	0.044563	*	1.86855	0.0002738	***
Protein digestion and absorption	C_0078	His	0.774746	0.12415		0.431419	0.015402	*	0.556852	0.0023954	**
Protein digestion and absorption	C_0050	Ile	0.330742	0.018778	*	0.43012	0.023691	*	1.30047	0.012797	*
Protein digestion and absorption	C_0051	Leu	0.312128	0.018073	*	0.493308	0.031617	*	1.58047	0.0010434	**
Protein digestion and absorption	C_0068	Lys	0.904418	0.44064		0.588941	0.049519	*	0.651182	0.008135	**
Protein digestion and absorption	C_0072	Met	0.563568	0.02368	*	0.819145	0.18832		1.4535	0.03731	*
Protein digestion and absorption	C_0087	Phe	0.720174	0.131		0.818875	0.24953		1.13705	0.051501
Protein digestion and absorption	C_0028	Pro	0.637573	0.036321	*	0.55016	0.023579	*	0.862897	0.0021856	**
Protein digestion and absorption	A_0002	Propionic acid	<1	N.A.		<1	N.A.		N.A.	N.A.
Protein digestion and absorption	C_0007	Putrescine	1.41081	0.025257	*	1.747	0.0046444	**	1.2383	0.071421
Protein digestion and absorption	C_0020	Ser	1.0808	0.42491		1.50788	0.009279	**	1.39514	0.01556	*
Protein digestion and absorption	C_0033	Thr	0.378268	0.01451	*	0.388752	0.014822	*	1.02771	0.45296
Protein digestion and absorption	C_0114	Trp	0.59446	0.053787		0.592536	0.051214		0.996763	0.93674
Protein digestion and absorption	C_0098	Tyr	0.455396	0.016647	*	0.394273	0.016119	*	0.865782	0.10725
Protein digestion and absorption	C_0061	Tyramine	0.313037	0.0056748	**	<1	N.A.		<1	N.A.
Protein digestion and absorption	C_0030	Val	0.303456	0.0093923	**	0.418161	0.013268	*	1.37799	0.00012827	***
Protein digestion and absorption	C_0008	β-Ala	0.323014	0.012785	*	0.227444	0.0068352	**	0.70413	0.071837
Protein digestion and absorption	-	Histamine	-	-		-	-		-	-
Protein digestion and absorption	-	Isovaleric acid	-	-		-	-		-	-
Protein digestion and absorption	-	Piperidine	-	-		-	-		-	-
Pathway Cluster	ID	Compound name	Comparative Analysis
			Fasted1 vs Fed			Fasted2 vs Fed			Fasted2 vs Fasted1
			Ratio ¶	p-value ||		Ratio ¶	p-value ||		Ratio ¶	p-value ||
Protein-derived Lys degradation	C_0083	Carnitine	2.15356	0.0026856	**	4.21803	0.00086589	***	1.95863	0.0014947	**
Protein-derived Lys degradation	C_0004	Gly	0.734405	0.095949		1.37227	0.044563	*	1.86855	0.0002738	***
Protein-derived Lys degradation	C_0064	γ-Butyrobetaine	0.907411	0.50772		1.56599	0.031269	*	1.72578	0.00012132	***
Protein-derived Lys degradation	-	N6,N6,N6-Trimethyllysine	-	-		-	-		-	-
Pathway Cluster	ID	Compound name	Comparative Analysis
			Fasted1 vs Fed			Fasted2 vs Fed			Fasted2 vs Fasted1
			Ratio ¶	p-value ||		Ratio ¶	p-value ||		Ratio ¶	p-value ||
Proximal tubule bicarbonate reclamation	A_0032	2-Oxoglutaric acid	0.983501	0.83022		<1	N.A.		<1	N.A.
Proximal tubule bicarbonate reclamation	C_0067	Gln	0.812708	0.14922		1.00811	0.93612		1.24043	0.01339	*
Proximal tubule bicarbonate reclamation	C_0071	Glu	1.09772	0.39445		1.41257	0.031289	*	1.28682	0.0038381	**
Proximal tubule bicarbonate reclamation	A_0027	Malic acid	1.16013	0.21484		1.24663	0.13201		1.07456	0.49417
Proximal tubule bicarbonate reclamation	A_0040	Phosphoenolpyruvic acid	1.26229	0.10766		0.889719	0.39425		0.704847	0.016947	*
Pathway Cluster	ID	Compound name	Comparative Analysis
			Fasted1 vs Fed			Fasted2 vs Fed			Fasted2 vs Fasted1
			Ratio ¶	p-value ||		Ratio ¶	p-value ||		Ratio ¶	p-value ||
Purine metabolism	C_0144	2'-Deoxyguanosine	0.518166	0.0032533	**	0.444693	0.0074007	**	0.858206	0.20256
Purine metabolism	A_0100	3',5'-ADP	1.39308	0.082548		1.17424	0.21615		0.842911	0.076415
Purine metabolism	A_0101	ADP	0.621223	0.040299	*	0.710791	0.095517		1.14418	0.28264
Purine metabolism	A_0087	AMP	1.41389	0.084626		1.29234	0.15039		0.914032	0.29472
Purine metabolism	A_0112	ATP	0.235672	0.00081714	***	0.322672	0.0023287	**	1.36916	0.2393
Purine metabolism	C_0058	Adenine	2.43428	0.039639	*	0.976619	0.92412		0.401195	0.035639	*
Purine metabolism	C_0145	Adenosine	3.8945	0.0035312	**	1.85766	0.084326		0.476995	0.0099688	**
Purine metabolism	A_0103	GDP	0.435784	0.032049	*	0.300846	0.019758	*	0.690355	0.0051561	**
Purine metabolism	A_0089	GMP	0.719831	0.14945		0.540403	0.052173		0.750737	0.042692	*
Purine metabolism	A_0113	GTP	0.302778	0.0089822	**	0.22644	0.0093952	**	0.747872	0.0422	*
Purine metabolism	C_0067	Gln	0.812708	0.14922		1.00811	0.93612		1.24043	0.01339	*
Purine metabolism	C_0004	Gly	0.734405	0.095949		1.37227	0.044563	*	1.86855	0.0002738	***
Purine metabolism	C_0075	Guanine	0.474276	0.003148	**	18.5537	0.0012313	**	39.1201	0.0011738	**
Purine metabolism	C_0149	Guanosine	1.21357	0.13159		0.630522	0.0447	*	0.519559	6.6192e-05	***
Purine metabolism	C_0059	Hypoxanthine	2.58597	0.012442	*	5.50125	0.00085465	***	2.12734	0.0023567	**
Purine metabolism	A_0088	IMP	0.769473	0.093207		0.970525	0.80902		1.26129	0.18262
Purine metabolism	C_0146	Inosine	4.73236	0.021262	*	1.77875	0.11907		0.375869	0.02923	*
Purine metabolism	A_0092	PRPP	0.469623	N.A.		0.663096	0.19029		1.41197	N.A.
Purine metabolism	A_0068	Ribose 5-phosphate	0.979959	0.92763		1.09571	0.57652		1.11812	0.61385
Purine metabolism	C_0001	Urea	0.501052	0.020255	*	0.321898	0.0054777	**	0.642444	0.022936	*
Purine metabolism	A_0041	Uric acid	0.444372	0.025719	*	1.55965	0.034198	*	3.50978	0.014831	*
Purine metabolism	C_0076	Xanthine	1.14652	0.3157		3.90613	0.00025325	***	3.40696	0.00029777	***
Purine metabolism	-	2',3'-cAMP	-	-		-	-		-	-
Purine metabolism	-	2'-Deoxyadenosine	-	-		-	-		-	-
Purine metabolism	-	3'-AMP	-	-		-	-		-	-
Purine metabolism	-	5-Aminoimidazole-4-carboxamide ribotide	-	-		-	-		-	-
Purine metabolism	-	ADP-ribose	-	-		-	-		-	-
Purine metabolism	-	Adenosine 5'-phosphosulfate	-	-		-	-		-	-
Purine metabolism	-	Adenylosuccinic acid	-	-		-	-		-	-
Purine metabolism	-	Allantoic acid	-	-		-	-		-	-
Purine metabolism	-	Carbamoylphosphate	-	-		-	-		-	-
Purine metabolism	-	Glyoxylic acid	-	-		-	-		-	-
Purine metabolism	-	IDP	-	-		-	-		-	-
Purine metabolism	-	ITP	-	-		-	-		-	-
Purine metabolism	-	P1, P4-Di(adenosine-5') tetraphosphate_divalent	-	-		-	-		-	-
Purine metabolism	-	Ribose 1-phosphate	-	-		-	-		-	-
Purine metabolism	-	XMP	-	-		-	-		-	-
Purine metabolism	-	XTP	-	-		-	-		-	-
Purine metabolism	-	Xanthosine	-	-		-	-		-	-
Purine metabolism	-	cAMP	-	-		-	-		-	-
Purine metabolism	-	cGMP	-	-		-	-		-	-
Purine metabolism	-	dADP	-	-		-	-		-	-
Purine metabolism	-	dAMP	-	-		-	-		-	-
Purine metabolism	-	dATP	-	-		-	-		-	-
Purine metabolism	-	dGDP	-	-		-	-		-	-
Purine metabolism	-	dGMP	-	-		-	-		-	-
Purine metabolism	-	dGTP	-	-		-	-		-	-
Purine metabolism	-	dIMP	-	-		-	-		-	-
Purine metabolism	-	dITP	-	-		-	-		-	-
Purine metabolism	-	ppGpp_divalent	-	-		-	-		-	-
Pathway Cluster	ID	Compound name	Comparative Analysis
			Fasted1 vs Fed			Fasted2 vs Fed			Fasted2 vs Fasted1
			Ratio ¶	p-value ||		Ratio ¶	p-value ||		Ratio ¶	p-value ||
Pyrimidine metabolism	C_0018	3-Aminoisobutyric acid	0.0312078	0.0097341	**	0.0450099	0.0099979	**	1.44227	0.03084	*
Pyrimidine metabolism	A_0025	3-Ureidopropionic acid	0.449201	N.A.		<1	N.A.		<1	N.A.
Pyrimidine metabolism	A_0095	CDP	0.628634	0.037499	*	0.462704	0.023635	*	0.736047	0.10484
Pyrimidine metabolism	A_0081	CMP	1.35221	0.074969		1.17954	0.3079		0.872301	0.22899
Pyrimidine metabolism	A_0108	CTP	0.282438	0.00036321	***	0.310815	0.00213	**	1.10047	0.66221
Pyrimidine metabolism	C_0133	Cytidine	2.66527	0.0020774	**	3.84224	0.0022072	**	1.4416	0.0046403	**
Pyrimidine metabolism	C_0067	Gln	0.812708	0.14922		1.00811	0.93612		1.24043	0.01339	*
Pyrimidine metabolism	A_0049	N-Carbamoylaspartic acid	<1	N.A.		<1	N.A.		N.A.	N.A.
Pyrimidine metabolism	A_0092	PRPP	0.469623	N.A.		0.663096	0.19029		1.41197	N.A.
Pyrimidine metabolism	A_0096	UDP	0.759117	0.16375		0.483362	0.04481	*	0.636743	0.0053489	**
Pyrimidine metabolism	A_0114	UDP-glucose	0.805673	0.20249		0.85388	0.29738		1.05983	0.38578
Pyrimidine metabolism	A_0082	UMP	1.21122	0.21201		1.37575	0.070021		1.13583	0.21395
Pyrimidine metabolism	A_0109	UTP	0.320865	0.0086811	**	0.262011	0.0068393	**	0.816578	0.29332
Pyrimidine metabolism	C_0024	Uracil	1.1456	0.2492		1.00299	0.86392		0.875517	0.25538
Pyrimidine metabolism	C_0001	Urea	0.501052	0.020255	*	0.321898	0.0054777	**	0.642444	0.022936	*
Pyrimidine metabolism	C_0134	Uridine	2.18952	0.0094933	**	1.74611	0.0044989	**	0.797488	0.11388
Pyrimidine metabolism	A_0080	dTMP	2.0468	N.A.		1.49868	N.A.		0.732207	0.071086
Pyrimidine metabolism	C_0008	β-Ala	0.323014	0.012785	*	0.227444	0.0068352	**	0.70413	0.071837
Pyrimidine metabolism	-	2',3'-cCMP	-	-		-	-		-	-
Pyrimidine metabolism	-	2'-Deoxycytidine	-	-		-	-		-	-
Pyrimidine metabolism	-	2'-Deoxyuridine	-	-		-	-		-	-
Pyrimidine metabolism	-	2-Deoxyribose 1-phosphate	-	-		-	-		-	-
Pyrimidine metabolism	-	3'-CMP	-	-		-	-		-	-
Pyrimidine metabolism	-	5-Methylcytosine	-	-		-	-		-	-
Pyrimidine metabolism	-	Barbituric acid	-	-		-	-		-	-
Pyrimidine metabolism	-	Carbamoylphosphate	-	-		-	-		-	-
Pyrimidine metabolism	-	Cytosine	-	-		-	-		-	-
Pyrimidine metabolism	-	Dihydroorotic acid	-	-		-	-		-	-
Pyrimidine metabolism	-	Dihydrouracil	-	-		-	-		-	-
Pyrimidine metabolism	-	Malonic acid	-	-		-	-		-	-
Pyrimidine metabolism	-	Methylmalonic acid	-	-		-	-		-	-
Pyrimidine metabolism	-	Orotic acid	-	-		-	-		-	-
Pyrimidine metabolism	-	Orotidine 5'-monophosphate	-	-		-	-		-	-
Pyrimidine metabolism	-	Thymidine	-	-		-	-		-	-
Pyrimidine metabolism	-	Thymine	-	-		-	-		-	-
Pyrimidine metabolism	-	dCDP	-	-		-	-		-	-
Pyrimidine metabolism	-	dCMP	-	-		-	-		-	-
Pyrimidine metabolism	-	dCTP	-	-		-	-		-	-
Pyrimidine metabolism	-	dTDP	-	-		-	-		-	-
Pyrimidine metabolism	-	dTTP	-	-		-	-		-	-
Pyrimidine metabolism	-	dUDP	-	-		-	-		-	-
Pyrimidine metabolism	-	dUMP	-	-		-	-		-	-
Pyrimidine metabolism	-	dUTP	-	-		-	-		-	-
Pathway Cluster	ID	Compound name	Comparative Analysis
			Fasted1 vs Fed			Fasted2 vs Fed			Fasted2 vs Fasted1
			Ratio ¶	p-value ||		Ratio ¶	p-value ||		Ratio ¶	p-value ||
Pyruvate metabolism	A_0097	Acetyl CoA_divalent	0.875035	0.48764		0.82499	N.A.		0.942808	N.A.
Pyruvate metabolism	A_0042	Dihydroxyacetone phosphate	0.64785	0.087836		0.505024	0.0215	*	0.779539	0.35978
Pyruvate metabolism	A_0006	Lactic acid	0.669401	0.038661	*	0.288934	0.0061117	**	0.431631	0.00061423	***
Pyruvate metabolism	A_0027	Malic acid	1.16013	0.21484		1.24663	0.13201		1.07456	0.49417
Pyruvate metabolism	A_0040	Phosphoenolpyruvic acid	1.26229	0.10766		0.889719	0.39425		0.704847	0.016947	*
Pyruvate metabolism	-	2-Isopropylmalic acid	-	-		-	-		-	-
Pyruvate metabolism	-	Malonyl CoA_divalent	-	-		-	-		-	-
Pyruvate metabolism	-	Pyruvic acid	-	-		-	-		-	-
Pyruvate metabolism	-	S-Lactoylglutathione	-	-		-	-		-	-
Pathway Cluster	ID	Compound name	Comparative Analysis
			Fasted1 vs Fed			Fasted2 vs Fed			Fasted2 vs Fasted1
			Ratio ¶	p-value ||		Ratio ¶	p-value ||		Ratio ¶	p-value ||
Retinol metabolism	-	Retinol	-	-		-	-		-	-
Pathway Cluster	ID	Compound name	Comparative Analysis
			Fasted1 vs Fed			Fasted2 vs Fed			Fasted2 vs Fasted1
			Ratio ¶	p-value ||		Ratio ¶	p-value ||		Ratio ¶	p-value ||
Riboflavin metabolism	A_0093	FAD_divalent	1.10171	0.39343		0.748697	N.A.		0.67958	N.A.
Riboflavin metabolism	A_0113	GTP	0.302778	0.0089822	**	0.22644	0.0093952	**	0.747872	0.0422	*
Riboflavin metabolism	C_0165	Riboflavin	0.836049	0.49988		0.870517	0.60167		1.04123	0.76081
Riboflavin metabolism	A_0069	Ribulose 5-phosphate	1.1728	0.43664		0.953971	0.74928		0.813414	0.29929
Riboflavin metabolism	-	5,6-Dimethylbenzimidazole	-	-		-	-		-	-
Riboflavin metabolism	-	Lumichrome	-	-		-	-		-	-
Pathway Cluster	ID	Compound name	Comparative Analysis
			Fasted1 vs Fed			Fasted2 vs Fed			Fasted2 vs Fasted1
			Ratio ¶	p-value ||		Ratio ¶	p-value ||		Ratio ¶	p-value ||
Salivary secretion	C_0065	Acetylcholine	1.03148	0.84217		2.24266	0.0028714	**	2.17422	0.0069377	**
Salivary secretion	-	Noradrenaline	-	-		-	-		-	-
Salivary secretion	-	cAMP	-	-		-	-		-	-
Salivary secretion	-	cGMP	-	-		-	-		-	-
Pathway Cluster	ID	Compound name	Comparative Analysis
			Fasted1 vs Fed			Fasted2 vs Fed			Fasted2 vs Fasted1
			Ratio ¶	p-value ||		Ratio ¶	p-value ||		Ratio ¶	p-value ||
Secondary bile acid biosynthesis	N_0037	Cholic acid	1.60103	0.26526		24.6873	0.0010821	**	15.4196	0.000419	***
Secondary bile acid biosynthesis	N_0036	Deoxycholic acid	N.A.	N.A.		1<	N.A.		1<	N.A.
Secondary bile acid biosynthesis	N_0038	Glycochenodeoxycholic acid	N.A.	N.A.		1<	N.A.		1<	N.A.
Secondary bile acid biosynthesis	N_0040	Glycocholic acid	3.17159	0.0049768	**	26.5008	0.00092377	***	8.35568	0.00064596	***
Secondary bile acid biosynthesis	N_0043	Taurochenodeoxycholic acid	N.A.	N.A.		1<	N.A.		1<	N.A.
Secondary bile acid biosynthesis	N_0044	Taurocholic acid	3.49512	0.0033886	**	28.3762	9.2615e-05	***	8.11879	2.7408e-06	***
Secondary bile acid biosynthesis	-	Chenodeoxycholic acid	-	-		-	-		-	-
Secondary bile acid biosynthesis	-	Lithocholic acid	-	-		-	-		-	-
Secondary bile acid biosynthesis	-	Ursodeoxycholic acid	-	-		-	-		-	-
Pathway Cluster	ID	Compound name	Comparative Analysis
			Fasted1 vs Fed			Fasted2 vs Fed			Fasted2 vs Fasted1
			Ratio ¶	p-value ||		Ratio ¶	p-value ||		Ratio ¶	p-value ||
Sesquiterpenoid biosynthesis	-	Costunolide	-	-		-	-		-	-
Pathway Cluster	ID	Compound name	Comparative Analysis
			Fasted1 vs Fed			Fasted2 vs Fed			Fasted2 vs Fasted1
			Ratio ¶	p-value ||		Ratio ¶	p-value ||		Ratio ¶	p-value ||
Sphingolipid metabolism	A_0030	Ethanolamine phosphate	1.01408	0.88482		0.960862	0.70451		0.947517	0.26662
Sphingolipid metabolism	P_0011	Phytosphingosine	<1	N.A.		<1	N.A.		N.A.	N.A.
Sphingolipid metabolism	C_0020	Ser	1.0808	0.42491		1.50788	0.009279	**	1.39514	0.01556	*
Sphingolipid metabolism	P_0005	Sphinganine	1.32963	0.080005		1.47282	0.24077		1.10769	0.67804
Sphingolipid metabolism	-	Psychosine	-	-		-	-		-	-
Sphingolipid metabolism	-	Sphingosine	-	-		-	-		-	-
Sphingolipid metabolism	-	Sphingosine 1-phosphate	-	-		-	-		-	-
Pathway Cluster	ID	Compound name	Comparative Analysis
			Fasted1 vs Fed			Fasted2 vs Fed			Fasted2 vs Fasted1
			Ratio ¶	p-value ||		Ratio ¶	p-value ||		Ratio ¶	p-value ||
Starch and sucrose metabolism	A_0074	Fructose 6-phosphate	0.934014	0.52638		0.867646	0.30441		0.928943	0.44771
Starch and sucrose metabolism	A_0073	Glucose 1-phosphate	1.51545	0.033562	*	1.11691	0.41531		0.737014	0.015987	*
Starch and sucrose metabolism	A_0072	Glucose 6-phosphate	0.855197	0.25395		0.711063	0.0741		0.831461	0.035256	*
Starch and sucrose metabolism	A_0114	UDP-glucose	0.805673	0.20249		0.85388	0.29738		1.05983	0.38578
Starch and sucrose metabolism	A_0115	UDP-glucuronic acid	0.816533	0.13215		0.681087	0.039573	*	0.83412	0.054306
Starch and sucrose metabolism	-	ADP-glucose	-	-		-	-		-	-
Starch and sucrose metabolism	-	Galacturonic acid	-	-		-	-		-	-
Starch and sucrose metabolism	-	Glucuronic acid	-	-		-	-		-	-
Starch and sucrose metabolism	-	Sucrose 6'-phosphate	-	-		-	-		-	-
Starch and sucrose metabolism	-	Trehalose 6-phosphate	-	-		-	-		-	-
Pathway Cluster	ID	Compound name	Comparative Analysis
			Fasted1 vs Fed			Fasted2 vs Fed			Fasted2 vs Fasted1
			Ratio ¶	p-value ||		Ratio ¶	p-value ||		Ratio ¶	p-value ||
Steroid biosynthesis	P_0021	7-Dehydrocholesterol	2.47643	0.0052474	**	5.78689	0.018149	*	2.33679	0.032865	*
Steroid biosynthesis	P_0021	Desmosterol	2.47643	0.0052474	**	5.78689	0.018149	*	2.33679	0.032865	*
Steroid biosynthesis	-	Campesterol	-	-		-	-		-	-
Steroid biosynthesis	-	Cholesterol	-	-		-	-		-	-
Steroid biosynthesis	-	Cycloartenol	-	-		-	-		-	-
Steroid biosynthesis	-	Ergocalciferol	-	-		-	-		-	-
Steroid biosynthesis	-	Ergosterol	-	-		-	-		-	-
Steroid biosynthesis	-	Lanosterol	-	-		-	-		-	-
Steroid biosynthesis	-	Lathosterol	-	-		-	-		-	-
Steroid biosynthesis	-	Stigmasterol	-	-		-	-		-	-
Pathway Cluster	ID	Compound name	Comparative Analysis
			Fasted1 vs Fed			Fasted2 vs Fed			Fasted2 vs Fasted1
			Ratio ¶	p-value ||		Ratio ¶	p-value ||		Ratio ¶	p-value ||
Steroid hormone biosynthesis	N_0041	Cholesterol sulfate	0.933273	0.62667		2.02593	0.20904		2.17078	0.18963
Steroid hormone biosynthesis	P_0009	Estriol	1.46676	0.088439		1.79337	0.075559		1.22267	0.35627
Steroid hormone biosynthesis	P_0003	Testosterone	6.62707	0.056799		2.7743	0.10508		0.418632	0.097696
Steroid hormone biosynthesis	P_0002	β-Estradiol	1.10785	0.62355		1.47866	0.068467		1.33472	0.18774
Steroid hormone biosynthesis	P_0002	17α-Estradiol	1.10785	0.62355		1.47866	0.068467		1.33472	0.18774
Steroid hormone biosynthesis	-	11β-Hydroxyandrost-4-ene-3,17-dione	-	-		-	-		-	-
Steroid hormone biosynthesis	-	11β-Hydroxytestosterone	-	-		-	-		-	-
Steroid hormone biosynthesis	-	16α-Hydroxyestrone	-	-		-	-		-	-
Steroid hormone biosynthesis	-	17α-Hydroxypregnenolone	-	-		-	-		-	-
Steroid hormone biosynthesis	-	17α-Hydroxyprogesterone	-	-		-	-		-	-
Steroid hormone biosynthesis	-	18-Hydroxycorticosterone	-	-		-	-		-	-
Steroid hormone biosynthesis	-	19-Hydroxyandrostenedione	-	-		-	-		-	-
Steroid hormone biosynthesis	-	19-Hydroxytestosterone	-	-		-	-		-	-
Steroid hormone biosynthesis	-	2-Hydroxyestradiol	-	-		-	-		-	-
Steroid hormone biosynthesis	-	2-Hydroxyestrone	-	-		-	-		-	-
Steroid hormone biosynthesis	-	20α-Hydroxycholesterol	-	-		-	-		-	-
Steroid hormone biosynthesis	-	20α-Hydroxyprogesterone	-	-		-	-		-	-
Steroid hormone biosynthesis	-	21-Deoxycortisol	-	-		-	-		-	-
Steroid hormone biosynthesis	-	21-Hydroxypregnenolone	-	-		-	-		-	-
Steroid hormone biosynthesis	-	22-Hydroxycholesterol	-	-		-	-		-	-
Steroid hormone biosynthesis	-	3α,21-Dihydroxy-5α-pregnan-20-one	-	-		-	-		-	-
Steroid hormone biosynthesis	-	4-Androsten-3,17-dione	-	-		-	-		-	-
Steroid hormone biosynthesis	-	5α-Pregnan-20α-ol-3-one	-	-		-	-		-	-
Steroid hormone biosynthesis	-	5α-Pregnan-3α-ol-20-one	-	-		-	-		-	-
Steroid hormone biosynthesis	-	5α-Pregnane-3,20-dione	-	-		-	-		-	-
Steroid hormone biosynthesis	-	5β-pregnane-3α,21-diol-11,20-dione	-	-		-	-		-	-
Steroid hormone biosynthesis	-	Adrenosterone	-	-		-	-		-	-
Steroid hormone biosynthesis	-	Aldosterone	-	-		-	-		-	-
Steroid hormone biosynthesis	-	Androstanolone	-	-		-	-		-	-
Steroid hormone biosynthesis	-	Androsterone	-	-		-	-		-	-
Steroid hormone biosynthesis	-	Cholesterol	-	-		-	-		-	-
Steroid hormone biosynthesis	-	Cortexolone	-	-		-	-		-	-
Steroid hormone biosynthesis	-	Corticosterone	-	-		-	-		-	-
Steroid hormone biosynthesis	-	Cortisol	-	-		-	-		-	-
Steroid hormone biosynthesis	-	Cortisone	-	-		-	-		-	-
Steroid hormone biosynthesis	-	Dehydroisoandrosterone	-	-		-	-		-	-
Steroid hormone biosynthesis	-	Dehydroisoandrosterone 3-sulfate	-	-		-	-		-	-
Steroid hormone biosynthesis	-	Deoxycorticosterone	-	-		-	-		-	-
Steroid hormone biosynthesis	-	Estriol 16α-glucuronide	-	-		-	-		-	-
Steroid hormone biosynthesis	-	Estrone	-	-		-	-		-	-
Steroid hormone biosynthesis	-	Estrone 3-glucuronide	-	-		-	-		-	-
Steroid hormone biosynthesis	-	Estrone 3-sulfate	-	-		-	-		-	-
Steroid hormone biosynthesis	-	Etiocholan-3α-ol-17-one	-	-		-	-		-	-
Steroid hormone biosynthesis	-	Etiocholan-3α-ol-17-one glucuronide	-	-		-	-		-	-
Steroid hormone biosynthesis	-	Methoxyestradiol	-	-		-	-		-	-
Steroid hormone biosynthesis	-	Pregnenolone	-	-		-	-		-	-
Steroid hormone biosynthesis	-	Pregnenolone sulfate	-	-		-	-		-	-
Steroid hormone biosynthesis	-	Progesterone	-	-		-	-		-	-
Steroid hormone biosynthesis	-	Testosterone glucuronide	-	-		-	-		-	-
Pathway Cluster	ID	Compound name	Comparative Analysis
			Fasted1 vs Fed			Fasted2 vs Fed			Fasted2 vs Fasted1
			Ratio ¶	p-value ||		Ratio ¶	p-value ||		Ratio ¶	p-value ||
Stilbenoid, diarylheptanoid and gingerol biosynthesis	-	Chlorogenic acid	-	-		-	-		-	-
Stilbenoid, diarylheptanoid and gingerol biosynthesis	-	Curcumin	-	-		-	-		-	-
Stilbenoid, diarylheptanoid and gingerol biosynthesis	-	Resveratrol	-	-		-	-		-	-
Pathway Cluster	ID	Compound name	Comparative Analysis
			Fasted1 vs Fed			Fasted2 vs Fed			Fasted2 vs Fasted1
			Ratio ¶	p-value ||		Ratio ¶	p-value ||		Ratio ¶	p-value ||
Sulfur metabolism	A_0100	3',5'-ADP	1.39308	0.082548		1.17424	0.21615		0.842911	0.076415
Sulfur metabolism	C_0035	Cys	0.589661	0.11555		0.545992	0.09394		0.925942	0.73634
Sulfur metabolism	C_0122	Cystathionine	0.809555	0.11057		0.289661	0.0076389	**	0.357804	0.00022772	***
Sulfur metabolism	C_0057	Homocysteine	<1	N.A.		<1	N.A.		N.A.	N.A.
Sulfur metabolism	C_0032	Homoserine	0.387965	N.A.		0.359128	N.A.		0.925669	N.A.
Sulfur metabolism	C_0082	O-Acetylhomoserine	0.636965	0.061822		0.0499188	0.010315	*	0.0783698	0.00059705	***
Sulfur metabolism	C_0069	O-Acetylserine	1.29601	0.056075		0.349136	0.013314	*	0.269394	4.8761e-05	***
Sulfur metabolism	C_0020	Ser	1.0808	0.42491		1.50788	0.009279	**	1.39514	0.01556	*
Sulfur metabolism	-	Adenosine 5'-phosphosulfate	-	-		-	-		-	-
Sulfur metabolism	-	O-Succinylhomoserine	-	-		-	-		-	-
Pathway Cluster	ID	Compound name	Comparative Analysis
			Fasted1 vs Fed			Fasted2 vs Fed			Fasted2 vs Fasted1
			Ratio ¶	p-value ||		Ratio ¶	p-value ||		Ratio ¶	p-value ||
Synaptic vesicle cycle	A_0112	ATP	0.235672	0.00081714	***	0.322672	0.0023287	**	1.36916	0.2393
Synaptic vesicle cycle	C_0065	Acetylcholine	1.03148	0.84217		2.24266	0.0028714	**	2.17422	0.0069377	**
Synaptic vesicle cycle	C_0077	Dopamine	0.471825	0.032695	*	0.239483	0.017367	*	0.507568	0.038922	*
Synaptic vesicle cycle	C_0015	GABA	1.02082	0.89988		1.34247	0.066686		1.31509	0.12981
Synaptic vesicle cycle	C_0071	Glu	1.09772	0.39445		1.41257	0.031289	*	1.28682	0.0038381	**
Synaptic vesicle cycle	C_0004	Gly	0.734405	0.095949		1.37227	0.044563	*	1.86855	0.0002738	***
Synaptic vesicle cycle	-	Histamine	-	-		-	-		-	-
Synaptic vesicle cycle	-	Noradrenaline	-	-		-	-		-	-
Synaptic vesicle cycle	-	Serotonin	-	-		-	-		-	-
Pathway Cluster	ID	Compound name	Comparative Analysis
			Fasted1 vs Fed			Fasted2 vs Fed			Fasted2 vs Fasted1
			Ratio ¶	p-value ||		Ratio ¶	p-value ||		Ratio ¶	p-value ||
Synthesis and degradation of ketone bodies	A_0011	3-Hydroxybutyric acid	0.131188	0.010006	*	0.0745694	0.0087992	**	0.568416	0.00060995	***
Synthesis and degradation of ketone bodies	A_0097	Acetyl CoA_divalent	0.875035	0.48764		0.82499	N.A.		0.942808	N.A.
Synthesis and degradation of ketone bodies	-	Acetoacetic acid	-	-		-	-		-	-
Pathway Cluster	ID	Compound name	Comparative Analysis
			Fasted1 vs Fed			Fasted2 vs Fed			Fasted2 vs Fasted1
			Ratio ¶	p-value ||		Ratio ¶	p-value ||		Ratio ¶	p-value ||
Taurine and hypotaurine metabolism	A_0097	Acetyl CoA_divalent	0.875035	0.48764		0.82499	N.A.		0.942808	N.A.
Taurine and hypotaurine metabolism	C_0010	Ala	0.9267	0.48439		1.02994	0.77667		1.1114	0.16253
Taurine and hypotaurine metabolism	C_0035	Cys	0.589661	0.11555		0.545992	0.09394		0.925942	0.73634
Taurine and hypotaurine metabolism	A_0035	Cysteinesulfinic acid	0.679288	0.068958		0.346037	N.A.		0.50941	N.A.
Taurine and hypotaurine metabolism	C_0022	Hypotaurine	0.34804	0.027376	*	0.176158	0.018402	*	0.506143	0.0033784	**
Taurine and hypotaurine metabolism	N_0044	Taurocholic acid	3.49512	0.0033886	**	28.3762	9.2615e-05	***	8.11879	2.7408e-06	***
Taurine and hypotaurine metabolism	-	Cysteamine	-	-		-	-		-	-
Taurine and hypotaurine metabolism	-	Cysteic acid	-	-		-	-		-	-
Taurine and hypotaurine metabolism	-	Isethionic acid	-	-		-	-		-	-
Taurine and hypotaurine metabolism	-	Pyruvic acid	-	-		-	-		-	-
Taurine and hypotaurine metabolism	-	Taurine	-	-		-	-		-	-
Taurine and hypotaurine metabolism	-	Taurocyamine	-	-		-	-		-	-
Pathway Cluster	ID	Compound name	Comparative Analysis
			Fasted1 vs Fed			Fasted2 vs Fed			Fasted2 vs Fasted1
			Ratio ¶	p-value ||		Ratio ¶	p-value ||		Ratio ¶	p-value ||
Terpenoid backbone biosynthesis	A_0097	Acetyl CoA_divalent	0.875035	0.48764		0.82499	N.A.		0.942808	N.A.
Terpenoid backbone biosynthesis	-	Glyceraldehyde 3-phosphate	-	-		-	-		-	-
Terpenoid backbone biosynthesis	-	Mevalonic acid	-	-		-	-		-	-
Terpenoid backbone biosynthesis	-	Pyruvic acid	-	-		-	-		-	-
Pathway Cluster	ID	Compound name	Comparative Analysis
			Fasted1 vs Fed			Fasted2 vs Fed			Fasted2 vs Fasted1
			Ratio ¶	p-value ||		Ratio ¶	p-value ||		Ratio ¶	p-value ||
Thiamine metabolism	C_0035	Cys	0.589661	0.11555		0.545992	0.09394		0.925942	0.73634
Thiamine metabolism	C_0004	Gly	0.734405	0.095949		1.37227	0.044563	*	1.86855	0.0002738	***
Thiamine metabolism	C_0143	Thiamine	2.77708	0.0075212	**	3.14136	0.00049067	***	1.13117	0.29797
Thiamine metabolism	C_0164	Thiamine phosphate	1.41508	0.057318		1.05988	0.67711		0.748989	0.025158	*
Thiamine metabolism	C_0098	Tyr	0.455396	0.016647	*	0.394273	0.016119	*	0.865782	0.10725
Thiamine metabolism	-	4-Methyl-5-thiazoleethanol	-	-		-	-		-	-
Thiamine metabolism	-	Glyceraldehyde 3-phosphate	-	-		-	-		-	-
Thiamine metabolism	-	Pyruvic acid	-	-		-	-		-	-
Pathway Cluster	ID	Compound name	Comparative Analysis
			Fasted1 vs Fed			Fasted2 vs Fed			Fasted2 vs Fasted1
			Ratio ¶	p-value ||		Ratio ¶	p-value ||		Ratio ¶	p-value ||
Tropane, piperidine and pyridine alkaloid biosynthesis	C_0013	Cadaverine	0.382526	0.0062163	**	0.289747	0.0028951	**	0.757457	0.04957	*
Tropane, piperidine and pyridine alkaloid biosynthesis	C_0050	Ile	0.330742	0.018778	*	0.43012	0.023691	*	1.30047	0.012797	*
Tropane, piperidine and pyridine alkaloid biosynthesis	C_0068	Lys	0.904418	0.44064		0.588941	0.049519	*	0.651182	0.008135	**
Tropane, piperidine and pyridine alkaloid biosynthesis	C_0039	Nicotinic acid	1.5549	0.018184	*	0.828274	0.25962		0.532687	0.0015074	**
Tropane, piperidine and pyridine alkaloid biosynthesis	C_0087	Phe	0.720174	0.131		0.818875	0.24953		1.13705	0.051501
Tropane, piperidine and pyridine alkaloid biosynthesis	C_0042	Pipecolic acid	1.5361	0.0036769	**	4.69153	0.0063531	**	3.05418	0.0089021	**
Tropane, piperidine and pyridine alkaloid biosynthesis	C_0007	Putrescine	1.41081	0.025257	*	1.747	0.0046444	**	1.2383	0.071421
Tropane, piperidine and pyridine alkaloid biosynthesis	-	1-Piperoylpiperidine	-	-		-	-		-	-
Tropane, piperidine and pyridine alkaloid biosynthesis	-	3-Phenyllactic acid	-	-		-	-		-	-
Tropane, piperidine and pyridine alkaloid biosynthesis	-	Anabasine	-	-		-	-		-	-
Tropane, piperidine and pyridine alkaloid biosynthesis	-	Atropine	-	-		-	-		-	-
Tropane, piperidine and pyridine alkaloid biosynthesis	-	Cytisine	-	-		-	-		-	-
Tropane, piperidine and pyridine alkaloid biosynthesis	-	Hyoscyamine	-	-		-	-		-	-
Tropane, piperidine and pyridine alkaloid biosynthesis	-	Lobeline	-	-		-	-		-	-
Tropane, piperidine and pyridine alkaloid biosynthesis	-	N-Methylputrescine	-	-		-	-		-	-
Tropane, piperidine and pyridine alkaloid biosynthesis	-	Nicotine	-	-		-	-		-	-
Tropane, piperidine and pyridine alkaloid biosynthesis	-	Nornicotine	-	-		-	-		-	-
Tropane, piperidine and pyridine alkaloid biosynthesis	-	Phenylpyruvic acid	-	-		-	-		-	-
Tropane, piperidine and pyridine alkaloid biosynthesis	-	Piperidine	-	-		-	-		-	-
Tropane, piperidine and pyridine alkaloid biosynthesis	-	Pseudopelletierine	-	-		-	-		-	-
Tropane, piperidine and pyridine alkaloid biosynthesis	-	Scopolamine	-	-		-	-		-	-
Tropane, piperidine and pyridine alkaloid biosynthesis	-	Senecionine	-	-		-	-		-	-
Tropane, piperidine and pyridine alkaloid biosynthesis	-	Tropic acid	-	-		-	-		-	-
Tropane, piperidine and pyridine alkaloid biosynthesis	-	Tropine	-	-		-	-		-	-
Tropane, piperidine and pyridine alkaloid biosynthesis	-	Tropinone	-	-		-	-		-	-
Pathway Cluster	ID	Compound name	Comparative Analysis
			Fasted1 vs Fed			Fasted2 vs Fed			Fasted2 vs Fasted1
			Ratio ¶	p-value ||		Ratio ¶	p-value ||		Ratio ¶	p-value ||
Trp metabolism	A_0036	2-Oxoadipic acid	0.686059	N.A.		<1	N.A.		<1	N.A.
Trp metabolism	C_0120	5-Hydroxytryptophan	1.99684	0.0029764	**	2.52932	0.027039	*	1.26666	0.22186
Trp metabolism	A_0097	Acetyl CoA_divalent	0.875035	0.48764		0.82499	N.A.		0.942808	N.A.
Trp metabolism	C_0060	Anthranilic acid	1.15783	0.42335		0.377618	0.054426		0.326142	0.0031229	**
Trp metabolism	C_0116	Kynurenine	0.104771	0.0065851	**	0.0417598	0.0057571	**	0.398583	7.6222e-05	***
Trp metabolism	C_0114	Trp	0.59446	0.053787		0.592536	0.051214		0.996763	0.93674
Trp metabolism	-	3-Hydroxyanthranilic acid	-	-		-	-		-	-
Trp metabolism	-	3-Indoleacetonitrile	-	-		-	-		-	-
Trp metabolism	-	3-Methoxyanthranilic acid	-	-		-	-		-	-
Trp metabolism	-	5-Hydroxyindoleacetic acid	-	-		-	-		-	-
Trp metabolism	-	5-Methoxyindoleacetic acid	-	-		-	-		-	-
Trp metabolism	-	5-Methoxytryptamine	-	-		-	-		-	-
Trp metabolism	-	6-Hydroxymelatonin	-	-		-	-		-	-
Trp metabolism	-	Glutaryl CoA_divalent	-	-		-	-		-	-
Trp metabolism	-	Indole-3-acetaldehyde	-	-		-	-		-	-
Trp metabolism	-	Indole-3-acetamide	-	-		-	-		-	-
Trp metabolism	-	Indole-3-acetic acid	-	-		-	-		-	-
Trp metabolism	-	Indole-3-ethanol	-	-		-	-		-	-
Trp metabolism	-	Kynurenic acid	-	-		-	-		-	-
Trp metabolism	-	Melatonin	-	-		-	-		-	-
Trp metabolism	-	N-Acetylserotonin	-	-		-	-		-	-
Trp metabolism	-	N-Methyltryptamine	-	-		-	-		-	-
Trp metabolism	-	Quinolinic acid	-	-		-	-		-	-
Trp metabolism	-	Serotonin	-	-		-	-		-	-
Trp metabolism	-	Tryptamine	-	-		-	-		-	-
Trp metabolism	-	Xanthurenic acid	-	-		-	-		-	-
Trp metabolism	-	o-Aminophenol	-	-		-	-		-	-
Pathway Cluster	ID	Compound name	Comparative Analysis
			Fasted1 vs Fed			Fasted2 vs Fed			Fasted2 vs Fasted1
			Ratio ¶	p-value ||		Ratio ¶	p-value ||		Ratio ¶	p-value ||
Tyr metabolism	C_0077	Dopamine	0.471825	0.032695	*	0.239483	0.017367	*	0.507568	0.038922	*
Tyr metabolism	A_0013	Fumaric acid	1.06799	0.37032		1.20111	0.17424		1.12465	0.31651
Tyr metabolism	A_0050	Homovanillic acid	0.250939	0.023268	*	<1	N.A.		<1	N.A.
Tyr metabolism	A_0016	Succinic acid	0.93005	0.64559		0.705076	0.090078		0.758105	0.12143
Tyr metabolism	C_0098	Tyr	0.455396	0.016647	*	0.394273	0.016119	*	0.865782	0.10725
Tyr metabolism	C_0061	Tyramine	0.313037	0.0056748	**	<1	N.A.		<1	N.A.
Tyr metabolism	-	2,5-Dihydroxybenzoic acid	-	-		-	-		-	-
Tyr metabolism	-	3,3',5-Triiodothyronine	-	-		-	-		-	-
Tyr metabolism	-	3,5-Diiodotyrosine	-	-		-	-		-	-
Tyr metabolism	-	3-Iodotyrosine	-	-		-	-		-	-
Tyr metabolism	-	3-Methoxy-4-hydroxyphenylethyleneglycol	-	-		-	-		-	-
Tyr metabolism	-	3-Methoxytyramine	-	-		-	-		-	-
Tyr metabolism	-	Acetoacetic acid	-	-		-	-		-	-
Tyr metabolism	-	Adrenaline	-	-		-	-		-	-
Tyr metabolism	-	DOPA	-	-		-	-		-	-
Tyr metabolism	-	N-Methyltyramine	-	-		-	-		-	-
Tyr metabolism	-	Noradrenaline	-	-		-	-		-	-
Tyr metabolism	-	Pyruvic acid	-	-		-	-		-	-
Tyr metabolism	-	Succinic semialdehyde	-	-		-	-		-	-
Tyr metabolism	-	Thyroxine	-	-		-	-		-	-
Tyr metabolism	-	Vanillylmandelic acid	-	-		-	-		-	-
Tyr metabolism	-	p-Chlorophenylacetic acid_-CO2	-	-		-	-		-	-
Tyr metabolism	-	p-Hydroxyphenylacetic acid	-	-		-	-		-	-
Tyr metabolism	-	p-Hydroxyphenylpyruvic acid	-	-		-	-		-	-
Tyr metabolism	-	β-Tyr	-	-		-	-		-	-
Pathway Cluster	ID	Compound name	Comparative Analysis
			Fasted1 vs Fed			Fasted2 vs Fed			Fasted2 vs Fasted1
			Ratio ¶	p-value ||		Ratio ¶	p-value ||		Ratio ¶	p-value ||
Ubiquinone and other terpenoid-quinone biosynthesis	C_0098	Tyr	0.455396	0.016647	*	0.394273	0.016119	*	0.865782	0.10725
Ubiquinone and other terpenoid-quinone biosynthesis	A_0029	p-Hydroxybenzoic acid	1.5064	0.075167		2.13076	0.029383	*	1.41448	0.12652
Ubiquinone and other terpenoid-quinone biosynthesis	-	p-Coumaric acid	-	-		-	-		-	-
Ubiquinone and other terpenoid-quinone biosynthesis	-	p-Hydroxyphenylpyruvic acid	-	-		-	-		-	-
Ubiquinone and other terpenoid-quinone biosynthesis	-	α-Tocopherol	-	-		-	-		-	-
Ubiquinone and other terpenoid-quinone biosynthesis	-	γ-Tocopherol	-	-		-	-		-	-
Ubiquinone and other terpenoid-quinone biosynthesis	-	δ-Tocopherol	-	-		-	-		-	-
Pathway Cluster	ID	Compound name	Comparative Analysis
			Fasted1 vs Fed			Fasted2 vs Fed			Fasted2 vs Fasted1
			Ratio ¶	p-value ||		Ratio ¶	p-value ||		Ratio ¶	p-value ||
Urea cycle	C_0063	4-Guanidinobutyric acid	1.82696	0.025695	*	4.40641	0.00027958	***	2.41188	0.0043552	**
Urea cycle	C_0094	Arg	1.30558	0.098275		1.74209	0.01561	*	1.33434	0.00060767	***
Urea cycle	C_0056	Asp	2.10356	0.00098224	***	3.7702	0.0006735	***	1.79229	0.0028355	**
Urea cycle	C_0095	Citrulline	0.663286	0.065296		0.352632	0.021968	*	0.531644	0.019444	*
Urea cycle	C_0049	Creatine	1<	N.A.		1<	N.A.		4.69768	N.A.
Urea cycle	C_0026	Creatinine	N.A.	N.A.		1<	N.A.		1<	N.A.
Urea cycle	A_0013	Fumaric acid	1.06799	0.37032		1.20111	0.17424		1.12465	0.31651
Urea cycle	C_0093	N-Acetylornithine	1.20132	0.18125		1.02986	0.84809		0.857272	0.2723
Urea cycle	C_0054	Ornithine	0.443163	0.00484	**	0.0766501	0.0044008	**	0.172961	0.0057147	**
Urea cycle	C_0001	Urea	0.501052	0.020255	*	0.321898	0.0054777	**	0.642444	0.022936	*
Urea cycle	-	1-Methylhydantoin	-	-		-	-		-	-
Urea cycle	-	Argininosuccinic acid	-	-		-	-		-	-
Urea cycle	-	Carbamoylphosphate	-	-		-	-		-	-
Urea cycle	-	Guanidoacetic acid	-	-		-	-		-	-
Urea cycle	-	N-Acetylglutamic acid	-	-		-	-		-	-
Urea cycle	-	Octopine	-	-		-	-		-	-
Urea cycle	-	Phosphocreatine	-	-		-	-		-	-
Urea cycle	-	Sarcosine	-	-		-	-		-	-
Pathway Cluster	ID	Compound name	Comparative Analysis
			Fasted1 vs Fed			Fasted2 vs Fed			Fasted2 vs Fasted1
			Ratio ¶	p-value ||		Ratio ¶	p-value ||		Ratio ¶	p-value ||
Val, Leu and Ile metabolism	A_0014	2-Oxoisovaleric acid	<1	N.A.		<1	N.A.		N.A.	N.A.
Val, Leu and Ile metabolism	A_0021	4-Methyl-2-oxovaleric acid	<1	N.A.		0.241479	0.0020611	**	1<	N.A.
Val, Leu and Ile metabolism	A_0021	3-Methyl-2-oxovaleric acid	<1	N.A.		0.241479	0.0020611	**	1<	N.A.
Val, Leu and Ile metabolism	C_0050	Ile	0.330742	0.018778	*	0.43012	0.023691	*	1.30047	0.012797	*
Val, Leu and Ile metabolism	C_0051	Leu	0.312128	0.018073	*	0.493308	0.031617	*	1.58047	0.0010434	**
Val, Leu and Ile metabolism	C_0030	Val	0.303456	0.0093923	**	0.418161	0.013268	*	1.37799	0.00012827	***
Pathway Cluster	ID	Compound name	Comparative Analysis
			Fasted1 vs Fed			Fasted2 vs Fed			Fasted2 vs Fasted1
			Ratio ¶	p-value ||		Ratio ¶	p-value ||		Ratio ¶	p-value ||
Valine, leucine and isoleucine biosynthesis	A_0014	2-Oxoisovaleric acid	<1	N.A.		<1	N.A.		N.A.	N.A.
Valine, leucine and isoleucine biosynthesis	A_0021	4-Methyl-2-oxovaleric acid	<1	N.A.		0.241479	0.0020611	**	1<	N.A.
Valine, leucine and isoleucine biosynthesis	A_0021	3-Methyl-2-oxovaleric acid	<1	N.A.		0.241479	0.0020611	**	1<	N.A.
Valine, leucine and isoleucine biosynthesis	A_0097	Acetyl CoA_divalent	0.875035	0.48764		0.82499	N.A.		0.942808	N.A.
Valine, leucine and isoleucine biosynthesis	A_0020	Citraconic acid	0.730405	N.A.		<1	N.A.		<1	N.A.
Valine, leucine and isoleucine biosynthesis	C_0050	Ile	0.330742	0.018778	*	0.43012	0.023691	*	1.30047	0.012797	*
Valine, leucine and isoleucine biosynthesis	C_0051	Leu	0.312128	0.018073	*	0.493308	0.031617	*	1.58047	0.0010434	**
Valine, leucine and isoleucine biosynthesis	C_0033	Thr	0.378268	0.01451	*	0.388752	0.014822	*	1.02771	0.45296
Valine, leucine and isoleucine biosynthesis	C_0030	Val	0.303456	0.0093923	**	0.418161	0.013268	*	1.37799	0.00012827	***
Valine, leucine and isoleucine biosynthesis	-	2-Isopropylmalic acid	-	-		-	-		-	-
Valine, leucine and isoleucine biosynthesis	-	2-Oxobutyric acid	-	-		-	-		-	-
Valine, leucine and isoleucine biosynthesis	-	Citramalic acid	-	-		-	-		-	-
Valine, leucine and isoleucine biosynthesis	-	Pyruvic acid	-	-		-	-		-	-
Pathway Cluster	ID	Compound name	Comparative Analysis
			Fasted1 vs Fed			Fasted2 vs Fed			Fasted2 vs Fasted1
			Ratio ¶	p-value ||		Ratio ¶	p-value ||		Ratio ¶	p-value ||
Vascular smooth muscle contraction	C_0145	Adenosine	3.8945	0.0035312	**	1.85766	0.084326		0.476995	0.0099688	**
Vascular smooth muscle contraction	N_0027	Arachidonic acid	1.57021	0.060517		0.522342	0.089547		0.332657	0.010271	*
Vascular smooth muscle contraction	-	Noradrenaline	-	-		-	-		-	-
Vascular smooth muscle contraction	-	cAMP	-	-		-	-		-	-
Vascular smooth muscle contraction	-	cGMP	-	-		-	-		-	-
Pathway Cluster	ID	Compound name	Comparative Analysis
			Fasted1 vs Fed			Fasted2 vs Fed			Fasted2 vs Fasted1
			Ratio ¶	p-value ||		Ratio ¶	p-value ||		Ratio ¶	p-value ||
Vitamin B6 metabolism	A_0032	2-Oxoglutaric acid	0.983501	0.83022		<1	N.A.		<1	N.A.
Vitamin B6 metabolism	C_0010	Ala	0.9267	0.48439		1.02994	0.77667		1.1114	0.16253
Vitamin B6 metabolism	C_0071	Glu	1.09772	0.39445		1.41257	0.031289	*	1.28682	0.0038381	**
Vitamin B6 metabolism	C_0088	Pyridoxal	0.832805	0.40769		0.334888	0.0020689	**	0.402121	0.074733
Vitamin B6 metabolism	C_0136	Pyridoxamine 5'-phosphate	0.806524	0.22856		0.67694	0.087239		0.83933	0.11743
Vitamin B6 metabolism	A_0069	Ribulose 5-phosphate	1.1728	0.43664		0.953971	0.74928		0.813414	0.29929
Vitamin B6 metabolism	-	4-Pyridoxic acid	-	-		-	-		-	-
Vitamin B6 metabolism	-	Erythrose 4-phosphate	-	-		-	-		-	-
Vitamin B6 metabolism	-	Glyceraldehyde 3-phosphate	-	-		-	-		-	-
Vitamin B6 metabolism	-	Pyridoxal 5-phosphate	-	-		-	-		-	-
Vitamin B6 metabolism	-	Pyridoxamine	-	-		-	-		-	-
Vitamin B6 metabolism	-	Pyridoxine	-	-		-	-		-	-
Vitamin B6 metabolism	-	Pyruvic acid	-	-		-	-		-	-
Vitamin B6 metabolism	-	Succinic semialdehyde	-	-		-	-		-	-
Pathway Cluster	ID	Compound name	Comparative Analysis
			Fasted1 vs Fed			Fasted2 vs Fed			Fasted2 vs Fasted1
			Ratio ¶	p-value ||		Ratio ¶	p-value ||		Ratio ¶	p-value ||
Vitamin digestion and absorption	A_0048	Ascorbic acid	1.58382	0.29928		0.754057	0.62686		0.476101	0.032653	*
Vitamin digestion and absorption	P_0001	Biotin	0.712653	0.047364	*	0.273521	0.011144	*	0.383807	0.0068381	**
Vitamin digestion and absorption	A_0091	CoA_divalent	1.22634	0.20883		1.04548	0.78649		0.852514	0.28866
Vitamin digestion and absorption	A_0093	FAD_divalent	1.10171	0.39343		0.748697	N.A.		0.67958	N.A.
Vitamin digestion and absorption	A_0117	NAD+	0.523437	0.0038194	**	0.588323	0.0023309	**	1.12396	0.42481
Vitamin digestion and absorption	C_0037	Nicotinamide	1.16579	0.39182		0.6819	0.1505		0.584926	0.012061	*
Vitamin digestion and absorption	A_0066	Pantothenic acid	0.937029	0.59427		0.908968	0.47261		0.970053	0.64137
Vitamin digestion and absorption	C_0088	Pyridoxal	0.832805	0.40769		0.334888	0.0020689	**	0.402121	0.074733
Vitamin digestion and absorption	C_0136	Pyridoxamine 5'-phosphate	0.806524	0.22856		0.67694	0.087239		0.83933	0.11743
Vitamin digestion and absorption	C_0165	Riboflavin	0.836049	0.49988		0.870517	0.60167		1.04123	0.76081
Vitamin digestion and absorption	C_0143	Thiamine	2.77708	0.0075212	**	3.14136	0.00049067	***	1.13117	0.29797
Vitamin digestion and absorption	-	Cholesterol	-	-		-	-		-	-
Vitamin digestion and absorption	-	Folic acid	-	-		-	-		-	-
Vitamin digestion and absorption	-	Pyridoxal 5-phosphate	-	-		-	-		-	-
Vitamin digestion and absorption	-	Pyridoxamine	-	-		-	-		-	-
Vitamin digestion and absorption	-	Retinol	-	-		-	-		-	-
Vitamin digestion and absorption	-	α-Tocopherol	-	-		-	-		-	-
Pathway Cluster	ID	Compound name	Comparative Analysis
			Fasted1 vs Fed			Fasted2 vs Fed			Fasted2 vs Fasted1
			Ratio ¶	p-value ||		Ratio ¶	p-value ||		Ratio ¶	p-value ||
Zeatin biosynthesis	A_0101	ADP	0.621223	0.040299	*	0.710791	0.095517		1.14418	0.28264
Zeatin biosynthesis	A_0087	AMP	1.41389	0.084626		1.29234	0.15039		0.914032	0.29472
Zeatin biosynthesis	A_0112	ATP	0.235672	0.00081714	***	0.322672	0.0023287	**	1.36916	0.2393
Zeatin biosynthesis	C_0058	Adenine	2.43428	0.039639	*	0.976619	0.92412		0.401195	0.035639	*
Zeatin biosynthesis	C_0069	O-Acetylserine	1.29601	0.056075		0.349136	0.013314	*	0.269394	4.8761e-05	***
Zeatin biosynthesis	C_0167	S-Adenosylmethionine	0.35712	0.024553	*	0.149646	0.016224	*	0.419034	0.0089986	**
Zeatin biosynthesis	A_0096	UDP	0.759117	0.16375		0.483362	0.04481	*	0.636743	0.0053489	**
Zeatin biosynthesis	A_0114	UDP-glucose	0.805673	0.20249		0.85388	0.29738		1.05983	0.38578
Zeatin biosynthesis	-	5'-Deoxy-5'-methylthioadenosine	-	-		-	-		-	-
Zeatin biosynthesis	-	trans-Zeatin	-	-		-	-		-	-
Pathway Cluster	ID	Compound name	Comparative Analysis
			Fasted1 vs Fed			Fasted2 vs Fed			Fasted2 vs Fasted1
			Ratio ¶	p-value ||		Ratio ¶	p-value ||		Ratio ¶	p-value ||
alpha-Linolenic acid metabolism	N_0015	Linolenic acid	0.950775	0.66421		0.184039	0.010267	*	0.193567	6.4948e-05	***
alpha-Linolenic acid metabolism	N_0014	Stearidonic acid	1.0354	0.76246		0.181157	N.A.		0.174963	N.A.
Pathway Cluster	ID	Compound name	Comparative Analysis
			Fasted1 vs Fed			Fasted2 vs Fed			Fasted2 vs Fasted1
			Ratio ¶	p-value ||		Ratio ¶	p-value ||		Ratio ¶	p-value ||
beta-Alanine metabolism	A_0007	3-Hydroxypropionic acid	0.284134	0.0089508	**	0.137497	0.0071215	**	0.483917	0.0057136	**
beta-Alanine metabolism	A_0025	3-Ureidopropionic acid	0.449201	N.A.		<1	N.A.		<1	N.A.
beta-Alanine metabolism	A_0097	Acetyl CoA_divalent	0.875035	0.48764		0.82499	N.A.		0.942808	N.A.
beta-Alanine metabolism	C_0056	Asp	2.10356	0.00098224	***	3.7702	0.0006735	***	1.79229	0.0028355	**
beta-Alanine metabolism	C_0015	GABA	1.02082	0.89988		1.34247	0.066686		1.31509	0.12981
beta-Alanine metabolism	C_0078	His	0.774746	0.12415		0.431419	0.015402	*	0.556852	0.0023954	**
beta-Alanine metabolism	A_0066	Pantothenic acid	0.937029	0.59427		0.908968	0.47261		0.970053	0.64137
beta-Alanine metabolism	A_0098	Propionyl CoA_divalent	<1	N.A.		<1	N.A.		N.A.	N.A.
beta-Alanine metabolism	C_0066	Spermidine	1.29302	0.012952	*	1.4798	0.0026819	**	1.14445	0.045255	*
beta-Alanine metabolism	C_0024	Uracil	1.1456	0.2492		1.00299	0.86392		0.875517	0.25538
beta-Alanine metabolism	C_0008	β-Ala	0.323014	0.012785	*	0.227444	0.0068352	**	0.70413	0.071837
beta-Alanine metabolism	C_0118	β-Ala-Lys	1.3089	0.14877		0.868495	0.41201		0.663529	0.05285
beta-Alanine metabolism	-	1,3-Diaminopropane	-	-		-	-		-	-
beta-Alanine metabolism	-	3-Aminopropionitrile	-	-		-	-		-	-
beta-Alanine metabolism	-	Anserine	-	-		-	-		-	-
beta-Alanine metabolism	-	Carnosine	-	-		-	-		-	-
beta-Alanine metabolism	-	Dihydrouracil	-	-		-	-		-	-
beta-Alanine metabolism	-	Malonic acid	-	-		-	-		-	-
beta-Alanine metabolism	-	Malonyl CoA_divalent	-	-		-	-		-	-
beta-Alanine metabolism	-	N-Acetyl-β-alanine	-	-		-	-		-	-
beta-Alanine metabolism	-	Quinolinic acid	-	-		-	-		-	-
beta-Alanine metabolism	-	Spermine	-	-		-	-		-	-
¶ The ratio is of computed by using averaged detection values. The latter was used as denominator.
|| The p-value is computed by Welch's t-test. (*<0.05, **<0.01, ***<0.001)

## Sheet: HMDB Categorization
HMDB Physical Property Categorization
Major Category	Minor Category	ID	Compound name	Comparative Analysis
				Fasted1 vs Fed			Fasted2 vs Fed			Fasted2 vs Fasted1
				Ratio ¶	p-value ||		Ratio ¶	p-value ||		Ratio ¶	p-value ||
Anti-oxidant	Anti-oxidant, Free radical scavenger	A_0048	Ascorbic acid	1.58382	0.29928		0.754057	0.62686		0.476101	0.032653	*
Anti-oxidant	Anti-oxidant	C_0156	Glutathione (GSH)	0.74529	0.102		0.780958	0.13356		1.04786	0.28004
Anti-oxidant	Anti-oxidant	C_0022	Hypotaurine	0.34804	0.027376	*	0.176158	0.018402	*	0.506143	0.0033784	**
Anti-oxidant	Anti-oxidant	-	2,5-Dihydroxybenzoic acid	-	-		-	-		-	-
Anti-oxidant	Free radical scavenger	-	3-Hydroxyanthranilic acid	-	-		-	-		-	-
Anti-oxidant	Anti-oxidant, Free radical scavenger, ROS inhibitor	-	6,8-Thioctic acid	-	-		-	-		-	-
Anti-oxidant	Anti-oxidant, Free radical scavenger	-	Carnosine	-	-		-	-		-	-
Anti-oxidant	Anti-oxidant, Free radical scavenger	-	Ergothioneine	-	-		-	-		-	-
Anti-oxidant	Anti-oxidant	-	Melatonin	-	-		-	-		-	-
Anti-oxidant	Anti-oxidant	-	S-Methylcysteine	-	-		-	-		-	-
Anti-oxidant	Anti-oxidant	-	Syringic acid	-	-		-	-		-	-
Anti-oxidant	Anti-oxidant	-	Tartaric acid	-	-		-	-		-	-
Anti-oxidant	Anti-oxidant	-	o-Coumaric acid	-	-		-	-		-	-
Anti-oxidant	Anti-oxidant	-	trans-Ferlic acid	-	-		-	-		-	-
Major Category	Minor Category	ID	Compound name	Comparative Analysis
				Fasted1 vs Fed			Fasted2 vs Fed			Fasted2 vs Fasted1
				Ratio ¶	p-value ||		Ratio ¶	p-value ||		Ratio ¶	p-value ||
Apoptosis	Apoptosis	A_0005	Butyric acid	0.167334	0.020177	*	0.117363	0.017203	*	0.701368	0.07623
Apoptosis	Apoptosis inhibitor	A_0110	CDP-choline	1.06941	0.64124		1.55073	0.026531	*	1.45008	0.046225	*
Apoptosis	Apoptosis	C_0104	N6-Acetyllysine	0.260721	0.014365	*	0.101545	0.0099185	**	0.389477	0.00049156	***
Apoptosis	Apoptosis	P_0029	Palmitoylcarnitine	2.1978	0.0018437	**	1.86555	0.10218		0.848826	0.39285
Apoptosis	Apoptosis	-	4-Methylthio-2-oxobutyric acid	-	-		-	-		-	-
Major Category	Minor Category	ID	Compound name	Comparative Analysis
				Fasted1 vs Fed			Fasted2 vs Fed			Fasted2 vs Fasted1
				Ratio ¶	p-value ||		Ratio ¶	p-value ||		Ratio ¶	p-value ||
Arthritis	Rheumatoid arthritis	C_0078	His	0.774746	0.12415		0.431419	0.015402	*	0.556852	0.0023954	**
Arthritis	Arthritis	C_0037	Nicotinamide	1.16579	0.39182		0.6819	0.1505		0.584926	0.012061	*
Arthritis	Arthritis	A_0041	Uric acid	0.444372	0.025719	*	1.55965	0.034198	*	3.50978	0.014831	*
Arthritis	Anti-Rheumatic activity	-	2,5-Dihydroxybenzoic acid	-	-		-	-		-	-
Arthritis	Arthritis treatment	-	Glucosamine	-	-		-	-		-	-
Major Category	Minor Category	ID	Compound name	Comparative Analysis
				Fasted1 vs Fed			Fasted2 vs Fed			Fasted2 vs Fasted1
				Ratio ¶	p-value ||		Ratio ¶	p-value ||		Ratio ¶	p-value ||
Bile acids	Bile acids	N_0037	Cholic acid	1.60103	0.26526		24.6873	0.0010821	**	15.4196	0.000419	***
Bile acids	Bile acids, Cholic acid-conjugate	N_0040	Glycocholic acid	3.17159	0.0049768	**	26.5008	0.00092377	***	8.35568	0.00064596	***
Bile acids	Bile acids, Cholic acid-conjugate	N_0044	Taurocholic acid	3.49512	0.0033886	**	28.3762	9.2615e-05	***	8.11879	2.7408e-06	***
Major Category	Minor Category	ID	Compound name	Comparative Analysis
				Fasted1 vs Fed			Fasted2 vs Fed			Fasted2 vs Fasted1
				Ratio ¶	p-value ||		Ratio ¶	p-value ||		Ratio ¶	p-value ||
Carcinogenesis	Anti-carcinogenensis	A_0005	Butyric acid	0.167334	0.020177	*	0.117363	0.017203	*	0.701368	0.07623
Carcinogenesis	Histone acetylation	C_0102	N8-Acetylspermidine	0.882231	0.58223		0.653247	0.050535		0.740448	0.30925
Carcinogenesis	Carcinogen	-	3-Hydroxyanthranilic acid	-	-		-	-		-	-
Carcinogenesis	Carcinoid tumors	-	3-Methoxytyramine	-	-		-	-		-	-
Carcinogenesis	Carcinogenesis, Oxidized nucleoside	-	5'-Deoxyadenosine	-	-		-	-		-	-
Carcinogenesis	Carcinoid tumor	-	5-Hydroxyindoleacetic acid	-	-		-	-		-	-
Carcinogenesis	Stomach cancer, Rectum cancer, Lung cancer	-	5-Methoxyindoleacetic acid	-	-		-	-		-	-
Carcinogenesis	Carcinogenesis	-	8-Hydroxy-2'-deoxyguanosine	-	-		-	-		-	-
Carcinogenesis	Cancer	-	Cytosine	-	-		-	-		-	-
Carcinogenesis	Carcinogenesis	-	Pyridine	-	-		-	-		-	-
Carcinogenesis	Prostate cancer	-	Sarcosine	-	-		-	-		-	-
Major Category	Minor Category	ID	Compound name	Comparative Analysis
				Fasted1 vs Fed			Fasted2 vs Fed			Fasted2 vs Fasted1
				Ratio ¶	p-value ||		Ratio ¶	p-value ||		Ratio ¶	p-value ||
Cardiac disease	Cardiovascular disease	C_0110	ADMA	2.88764	0.0080571	**	3.298	0.0014275	**	1.14211	0.23311
Cardiac disease	Improve heart muscle disease	C_0083	Carnitine	2.15356	0.0026856	**	4.21803	0.00086589	***	1.95863	0.0014947	**
Cardiac disease	Cardiovascular disease	C_0057	Homocysteine	<1	N.A.		<1	N.A.		N.A.	N.A.
Cardiac disease	Myocardial ischemia	P_0029	Palmitoylcarnitine	2.1978	0.0018437	**	1.86555	0.10218		0.848826	0.39285
Cardiac disease	Cardiovascular system	-	1-Methylnicotinamide	-	-		-	-		-	-
Cardiac disease	Cardiovascular disease	-	Caffeine	-	-		-	-		-	-
Cardiac disease	Heart failure treatment	-	Oxypurinol	-	-		-	-		-	-
Cardiac disease	Cardiotonic agent	-	Phenylephrine	-	-		-	-		-	-
Cardiac disease	Anti-arrhythmia agent	-	Propranolol	-	-		-	-		-	-
Cardiac disease	Cardiomyopathy	-	Taurine	-	-		-	-		-	-
Cardiac disease	Anti-arrhythmia agent, Calcium channel blocker	-	Verapamil	-	-		-	-		-	-
Major Category	Minor Category	ID	Compound name	Comparative Analysis
				Fasted1 vs Fed			Fasted2 vs Fed			Fasted2 vs Fasted1
				Ratio ¶	p-value ||		Ratio ¶	p-value ||		Ratio ¶	p-value ||
Catecholamines and Derivatives	Catecholamines and Derivatives	C_0077	Dopamine	0.471825	0.032695	*	0.239483	0.017367	*	0.507568	0.038922	*
Catecholamines and Derivatives	Catecholamines and Derivatives	A_0050	Homovanillic acid	0.250939	0.023268	*	<1	N.A.		<1	N.A.
Catecholamines and Derivatives	Catecholamines and Derivatives	C_0087	Phe	0.720174	0.131		0.818875	0.24953		1.13705	0.051501
Catecholamines and Derivatives	Catecholamines and Derivatives	C_0098	Tyr	0.455396	0.016647	*	0.394273	0.016119	*	0.865782	0.10725
Catecholamines and Derivatives	Catecholamines and Derivatives	C_0061	Tyramine	0.313037	0.0056748	**	<1	N.A.		<1	N.A.
Catecholamines and Derivatives	Catecholamines and Derivatives	-	3-Methoxytyramine	-	-		-	-		-	-
Catecholamines and Derivatives	Catecholamines and Derivatives	-	Adrenaline	-	-		-	-		-	-
Catecholamines and Derivatives	Catecholamines and Derivatives	-	DOPA	-	-		-	-		-	-
Catecholamines and Derivatives	Catecholamines and Derivatives	-	DOPA	-	-		-	-		-	-
Catecholamines and Derivatives	Catecholamines and Derivatives	-	Noradrenaline	-	-		-	-		-	-
Catecholamines and Derivatives	Catecholamines and Derivatives	-	Phenylephrine	-	-		-	-		-	-
Catecholamines and Derivatives	Catecholamines and Derivatives	-	Vanillylmandelic acid	-	-		-	-		-	-
Major Category	Minor Category	ID	Compound name	Comparative Analysis
				Fasted1 vs Fed			Fasted2 vs Fed			Fasted2 vs Fasted1
				Ratio ¶	p-value ||		Ratio ¶	p-value ||		Ratio ¶	p-value ||
Cell function	Cellular Proliferation	A_0005	Butyric acid	0.167334	0.020177	*	0.117363	0.017203	*	0.701368	0.07623
Cell function	Cell membrane	A_0110	CDP-choline	1.06941	0.64124		1.55073	0.026531	*	1.45008	0.046225	*
Cell function	Cell growth, Cell's energy shuttle	C_0049	Creatine	1<	N.A.		1<	N.A.		4.69768	N.A.
Cell function	Differentiation	C_0101	N1-Acetylspermidine	1.04889	0.54897		0.901692	0.27466		0.859665	0.028254	*
Cell function	Differentiation	C_0101	N1-Acetylspermidine	1.04889	0.54897		0.901692	0.27466		0.859665	0.028254	*
Cell function	Cell cycle	C_0104	N6-Acetyllysine	0.260721	0.014365	*	0.101545	0.0099185	**	0.389477	0.00049156	***
Cell function	Differentiation	C_0102	N8-Acetylspermidine	0.882231	0.58223		0.653247	0.050535		0.740448	0.30925
Cell function	Cell growth, Cell division	C_0007	Putrescine	1.41081	0.025257	*	1.747	0.0046444	**	1.2383	0.071421
Cell function	Cellular Proliferation	C_0020	Ser	1.0808	0.42491		1.50788	0.009279	**	1.39514	0.01556	*
Cell function	Cellular proliferation	C_0143	Thiamine	2.77708	0.0075212	**	3.14136	0.00049067	***	1.13117	0.29797
Cell function	Cell necrosis	-	Homocysteic acid	-	-		-	-		-	-
Cell function	Stabilizer of cell membrane	-	Taurine	-	-		-	-		-	-
Major Category	Minor Category	ID	Compound name	Comparative Analysis
				Fasted1 vs Fed			Fasted2 vs Fed			Fasted2 vs Fasted1
				Ratio ¶	p-value ||		Ratio ¶	p-value ||		Ratio ¶	p-value ||
Cholesterol	Cholesterol synthesis	A_0011	3-Hydroxybutyric acid	0.131188	0.010006	*	0.0745694	0.0087992	**	0.568416	0.00060995	***
Cholesterol	Cholesterol synthesis, HMG CoA	A_0097	Acetyl CoA_divalent	0.875035	0.48764		0.82499	N.A.		0.942808	N.A.
Cholesterol	Cholesterol reducer	A_0048	Ascorbic acid	1.58382	0.29928		0.754057	0.62686		0.476101	0.032653	*
Cholesterol	Cholesterol metabolism	N_0037	Cholic acid	1.60103	0.26526		24.6873	0.0010821	**	15.4196	0.000419	***
Cholesterol	Cholesterol synthesis, HMG CoA	A_0091	CoA_divalent	1.22634	0.20883		1.04548	0.78649		0.852514	0.28866
Cholesterol	Cholesterol homeostasis	N_0040	Glycocholic acid	3.17159	0.0049768	**	26.5008	0.00092377	***	8.35568	0.00064596	***
Cholesterol	Cholesterol reducer	C_0037	Nicotinamide	1.16579	0.39182		0.6819	0.1505		0.584926	0.012061	*
Cholesterol	Cholesterol homeostasis	N_0044	Taurocholic acid	3.49512	0.0033886	**	28.3762	9.2615e-05	***	8.11879	2.7408e-06	***
Cholesterol	Cholesterol synthesis	-	Acetoacetic acid	-	-		-	-		-	-
Cholesterol	Cholesterol synthesis, HMG CoA	-	Mevalonic acid	-	-		-	-		-	-
Cholesterol	Cholesterol excretion	-	Taurine	-	-		-	-		-	-
Major Category	Minor Category	ID	Compound name	Comparative Analysis
				Fasted1 vs Fed			Fasted2 vs Fed			Fasted2 vs Fasted1
				Ratio ¶	p-value ||		Ratio ¶	p-value ||		Ratio ¶	p-value ||
Collagen	Component of collagen	C_0084	5-Hydroxylysine	0.201281	0.016332	*	2.34869	0.0055614	**	11.6687	5.6836e-07	***
Collagen	Collagen hydroxylation	A_0048	Ascorbic acid	1.58382	0.29928		0.754057	0.62686		0.476101	0.032653	*
Collagen	Component of collagen, Collagen hydroxylation	C_0048	Hydroxyproline	0.5315	0.10545		1.25935	0.25424		2.36942	0.0040768	**
Collagen	Component of collagen	C_0028	Pro	0.637573	0.036321	*	0.55016	0.023579	*	0.862897	0.0021856	**
Collagen	Collagen metabolism	-	Gly-Pro	-	-		-	-		-	-
Major Category	Minor Category	ID	Compound name	Comparative Analysis
				Fasted1 vs Fed			Fasted2 vs Fed			Fasted2 vs Fasted1
				Ratio ¶	p-value ||		Ratio ¶	p-value ||		Ratio ¶	p-value ||
Cytokine, Hormone	Immunity	C_0010	Ala	0.9267	0.48439		1.02994	0.77667		1.1114	0.16253
Cytokine, Hormone	Anti-inflammatory	C_0078	His	0.774746	0.12415		0.431419	0.015402	*	0.556852	0.0023954	**
Cytokine, Hormone	Hormone biosynthesis	A_0039	Homocysteinesulfinic acid	0.653794	0.050715		<1	N.A.		<1	N.A.
Cytokine, Hormone	Interferon-gamma, Inflammatory	C_0038	Picolinic acid	1.15109	0.38881		0.807287	0.22415		0.701327	0.079438
Cytokine, Hormone	Immunity	C_0033	Thr	0.378268	0.01451	*	0.388752	0.014822	*	1.02771	0.45296
Cytokine, Hormone	Anti-inflammatory	-	1-Methylnicotinamide	-	-		-	-		-	-
Cytokine, Hormone	Anti-inflammatory	-	2,5-Dihydroxybenzoic acid	-	-		-	-		-	-
Cytokine, Hormone	Immunodeficiency	-	3-Methylguanine	-	-		-	-		-	-
Cytokine, Hormone	IL-3	-	4-Methylthio-2-oxobutyric acid	-	-		-	-		-	-
Cytokine, Hormone	Interferon-gamma	-	7,8-Dihydroneopterin	-	-		-	-		-	-
Cytokine, Hormone	suppressive on the immune system	-	Adrenaline	-	-		-	-		-	-
Cytokine, Hormone	Corticosterone	-	Carnosine	-	-		-	-		-	-
Cytokine, Hormone	Immune system regulator	-	Cysteamine	-	-		-	-		-	-
Cytokine, Hormone	Hormones	-	Gibberellic acid	-	-		-	-		-	-
Cytokine, Hormone	nonsteroidal anti-inflammatory drug	-	Ibuprofen	-	-		-	-		-	-
Cytokine, Hormone	TNF activator, Anti-inflammatory	-	Methylguanidine	-	-		-	-		-	-
Cytokine, Hormone	help balance hormonal changes in women	-	Pyridoxine	-	-		-	-		-	-
Cytokine, Hormone	Hormones, Acromegaly	-	TRH	-	-		-	-		-	-
Cytokine, Hormone	Hormones	-	Tryptamine	-	-		-	-		-	-
Major Category	Minor Category	ID	Compound name	Comparative Analysis
				Fasted1 vs Fed			Fasted2 vs Fed			Fasted2 vs Fasted1
				Ratio ¶	p-value ||		Ratio ¶	p-value ||		Ratio ¶	p-value ||
Cytotoxity	Cytotoxity	A_0100	3',5'-ADP	1.39308	0.082548		1.17424	0.21615		0.842911	0.076415
Cytotoxity	Cytotoxity	C_0013	Cadaverine	0.382526	0.0062163	**	0.289747	0.0028951	**	0.757457	0.04957	*
Cytotoxity	Cytotoxity	C_0007	Putrescine	1.41081	0.025257	*	1.747	0.0046444	**	1.2383	0.071421
Major Category	Minor Category	ID	Compound name	Comparative Analysis
				Fasted1 vs Fed			Fasted2 vs Fed			Fasted2 vs Fasted1
				Ratio ¶	p-value ||		Ratio ¶	p-value ||		Ratio ¶	p-value ||
DNA damage	DNA damage	C_0086	7-Methylguanine	0.950885	0.74891		12.7422	0.0070535	**	13.4003	0.0066652	**
DNA damage	DNA repair	C_0104	N6-Acetyllysine	0.260721	0.014365	*	0.101545	0.0099185	**	0.389477	0.00049156	***
DNA damage	Genotoxicy	A_0002	Propionic acid	<1	N.A.		<1	N.A.		N.A.	N.A.
DNA damage	DNA damage	-	8-Hydroxy-2'-deoxyguanosine	-	-		-	-		-	-
DNA damage	DNA polymerase inhibitor	-	Phosphonoacetic acid	-	-		-	-		-	-
Major Category	Minor Category	ID	Compound name	Comparative Analysis
				Fasted1 vs Fed			Fasted2 vs Fed			Fasted2 vs Fasted1
				Ratio ¶	p-value ||		Ratio ¶	p-value ||		Ratio ¶	p-value ||
Dicarboxylic acid compounds	Dicarboxylic acid compounds	A_0036	2-Oxoadipic acid	0.686059	N.A.		<1	N.A.		<1	N.A.
Dicarboxylic acid compounds	Dicarboxylic acid compounds	A_0032	2-Oxoglutaric acid	0.983501	0.83022		<1	N.A.		<1	N.A.
Dicarboxylic acid compounds	Dicarboxylic acid compounds	A_0055	Azelaic acid	1.0827	0.79908		1.20632	0.50067		1.11418	0.65082
Dicarboxylic acid compounds	Dicarboxylic acid compounds	A_0020	Citraconic acid	0.730405	N.A.		<1	N.A.		<1	N.A.
Dicarboxylic acid compounds	Dicarboxylic acid compounds	C_0079	Daminozide	1.66807	0.055058		1.1701	0.13482		0.701465	0.10922
Dicarboxylic acid compounds	Dicarboxylic acid compounds	A_0013	Fumaric acid	1.06799	0.37032		1.20111	0.17424		1.12465	0.31651
Dicarboxylic acid compounds	Dicarboxylic acid compounds	A_0024	Glutaric acid	0.153522	0.0050154	**	0.0486392	0.0047985	**	0.316821	0.0070763	**
Dicarboxylic acid compounds	Dicarboxylic acid compounds	A_0027	Malic acid	1.16013	0.21484		1.24663	0.13201		1.07456	0.49417
Dicarboxylic acid compounds	Dicarboxylic acid compounds	A_0016	Succinic acid	0.93005	0.64559		0.705076	0.090078		0.758105	0.12143
Dicarboxylic acid compounds	Dicarboxylic acid compounds	C_0044	trans-Glutaconic acid	0.712217	0.10243		0.273235	0.01697	*	0.38364	5.5761e-05	***
Dicarboxylic acid compounds	Dicarboxylic acid compounds	-	2-Isopropylmalic acid	-	-		-	-		-	-
Dicarboxylic acid compounds	Dicarboxylic acid compounds	-	Adipic acid	-	-		-	-		-	-
Dicarboxylic acid compounds	Dicarboxylic acid compounds	-	Citramalic acid	-	-		-	-		-	-
Dicarboxylic acid compounds	Dicarboxylic acid compounds	-	Dodecanedioic acid	-	-		-	-		-	-
Dicarboxylic acid compounds	Dicarboxylic acid compounds	-	Glucaric acid	-	-		-	-		-	-
Dicarboxylic acid compounds	Dicarboxylic acid compounds	-	Itaconic acid	-	-		-	-		-	-
Dicarboxylic acid compounds	Dicarboxylic acid compounds	-	Maleic acid	-	-		-	-		-	-
Dicarboxylic acid compounds	Dicarboxylic acid compounds	-	Malonic acid	-	-		-	-		-	-
Dicarboxylic acid compounds	Dicarboxylic acid compounds	-	Methylmalonic acid	-	-		-	-		-	-
Dicarboxylic acid compounds	Dicarboxylic acid compounds	-	Pimelic acid	-	-		-	-		-	-
Dicarboxylic acid compounds	Dicarboxylic acid compounds	-	Quinolinic acid	-	-		-	-		-	-
Dicarboxylic acid compounds	Dicarboxylic acid compounds	-	Sebacic acid	-	-		-	-		-	-
Dicarboxylic acid compounds	Dicarboxylic acid compounds	-	Suberic acid	-	-		-	-		-	-
Dicarboxylic acid compounds	Dicarboxylic acid compounds	-	Tartaric acid	-	-		-	-		-	-
Dicarboxylic acid compounds	Dicarboxylic acid compounds	-	cis,cis-Muconic acid	-	-		-	-		-	-
Major Category	Minor Category	ID	Compound name	Comparative Analysis
				Fasted1 vs Fed			Fasted2 vs Fed			Fasted2 vs Fasted1
				Ratio ¶	p-value ||		Ratio ¶	p-value ||		Ratio ¶	p-value ||
Dopamine related substances	Dopamine related substances	A_0110	CDP-choline	1.06941	0.64124		1.55073	0.026531	*	1.45008	0.046225	*
Dopamine related substances	Dopamine related substances	C_0077	Dopamine	0.471825	0.032695	*	0.239483	0.017367	*	0.507568	0.038922	*
Dopamine related substances	Dopamine related substances	A_0050	Homovanillic acid	0.250939	0.023268	*	<1	N.A.		<1	N.A.
Dopamine related substances	Dopamine related substances	-	3-Methoxytyramine	-	-		-	-		-	-
Dopamine related substances	Dopamine related substances	-	5,6,7,8-Tetrahydrobiopterin	-	-		-	-		-	-
Dopamine related substances	Dopamine related substances	-	DOPA	-	-		-	-		-	-
Dopamine related substances	Dopamine related substances	-	DOPA	-	-		-	-		-	-
Dopamine related substances	Dopamine related substances	-	Noradrenaline	-	-		-	-		-	-
Major Category	Minor Category	ID	Compound name	Comparative Analysis
				Fasted1 vs Fed			Fasted2 vs Fed			Fasted2 vs Fasted1
				Ratio ¶	p-value ||		Ratio ¶	p-value ||		Ratio ¶	p-value ||
Electron carrier	Electron carrier	A_0117	NAD+	0.523437	0.0038194	**	0.588323	0.0023309	**	1.12396	0.42481
Electron carrier	Electron carrier	A_0118	NADP+	0.655078	0.24338		0.85272	0.57532		1.30171	0.17701
Electron carrier	Electron carrier	A_0090	NADPH_divalent	<1	N.A.		<1	N.A.		N.A.	N.A.
Electron carrier	Electron carrier	-	NADH	-	-		-	-		-	-
Major Category	Minor Category	ID	Compound name	Comparative Analysis
				Fasted1 vs Fed			Fasted2 vs Fed			Fasted2 vs Fasted1
				Ratio ¶	p-value ||		Ratio ¶	p-value ||		Ratio ¶	p-value ||
Essential amino acid	Essential amino acid	C_0078	His	0.774746	0.12415		0.431419	0.015402	*	0.556852	0.0023954	**
Essential amino acid	Essential amino acid	C_0050	Ile	0.330742	0.018778	*	0.43012	0.023691	*	1.30047	0.012797	*
Essential amino acid	Essential amino acid	C_0051	Leu	0.312128	0.018073	*	0.493308	0.031617	*	1.58047	0.0010434	**
Essential amino acid	Essential amino acid	C_0068	Lys	0.904418	0.44064		0.588941	0.049519	*	0.651182	0.008135	**
Essential amino acid	Essential amino acid	C_0072	Met	0.563568	0.02368	*	0.819145	0.18832		1.4535	0.03731	*
Essential amino acid	Essential amino acid	C_0087	Phe	0.720174	0.131		0.818875	0.24953		1.13705	0.051501
Essential amino acid	Essential amino acid	C_0033	Thr	0.378268	0.01451	*	0.388752	0.014822	*	1.02771	0.45296
Essential amino acid	Essential amino acid	C_0114	Trp	0.59446	0.053787		0.592536	0.051214		0.996763	0.93674
Essential amino acid	Essential amino acid	C_0030	Val	0.303456	0.0093923	**	0.418161	0.013268	*	1.37799	0.00012827	***
Major Category	Minor Category	ID	Compound name	Comparative Analysis
				Fasted1 vs Fed			Fasted2 vs Fed			Fasted2 vs Fasted1
				Ratio ¶	p-value ||		Ratio ¶	p-value ||		Ratio ¶	p-value ||
Guanidino compounds	Guanidino compounds	C_0063	4-Guanidinobutyric acid	1.82696	0.025695	*	4.40641	0.00027958	***	2.41188	0.0043552	**
Guanidino compounds	Guanidino compounds	C_0094	Arg	1.30558	0.098275		1.74209	0.01561	*	1.33434	0.00060767	***
Guanidino compounds	Guanidino compounds	-	Guanidinosuccinic acid	-	-		-	-		-	-
Guanidino compounds	Guanidino compounds	-	Guanidoacetic acid	-	-		-	-		-	-
Guanidino compounds	Guanidino compounds	-	Homoarginine	-	-		-	-		-	-
Guanidino compounds	Guanidino compounds	-	Metformin	-	-		-	-		-	-
Guanidino compounds	Guanidino compounds	-	Methylguanidine	-	-		-	-		-	-
Guanidino compounds	Guanidino compounds	-	Taurocyamine	-	-		-	-		-	-
Major Category	Minor Category	ID	Compound name	Comparative Analysis
				Fasted1 vs Fed			Fasted2 vs Fed			Fasted2 vs Fasted1
				Ratio ¶	p-value ||		Ratio ¶	p-value ||		Ratio ¶	p-value ||
Hemocyte	Lymphocyte reproduction	C_0010	Ala	0.9267	0.48439		1.02994	0.77667		1.1114	0.16253
Hemocyte	Lymphocyte	C_0067	Gln	0.812708	0.14922		1.00811	0.93612		1.24043	0.01339	*
Hemocyte	Anemia	A_0012	Glyceric acid	1.11352	0.36394		1.18946	0.35455		1.0682	0.70483
Hemocyte	Red blood cell	C_0165	Riboflavin	0.836049	0.49988		0.870517	0.60167		1.04123	0.76081
Hemocyte	Megaloblastic anemia	-	2'-Deoxyuridine	-	-		-	-		-	-
Hemocyte	Erythrocyte	-	2,3-Diphosphoglyceric acid	-	-		-	-		-	-
Hemocyte	Heme synthesis	-	5-Amino-4-oxovaleric acid	-	-		-	-		-	-
Hemocyte	Hematopoiesis	-	Folic acid	-	-		-	-		-	-
Hemocyte	Thrombocyte	-	P1, P4-Di(adenosine-5') tetraphosphate_divalent	-	-		-	-		-	-
Hemocyte	Anemia, Red blood cell	-	Pyridoxine	-	-		-	-		-	-
Hemocyte	Anti-Platelet property	-	S-Nitrosoglutathione	-	-		-	-		-	-
Major Category	Minor Category	ID	Compound name	Comparative Analysis
				Fasted1 vs Fed			Fasted2 vs Fed			Fasted2 vs Fasted1
				Ratio ¶	p-value ||		Ratio ¶	p-value ||		Ratio ¶	p-value ||
Imidazole compounds	Imidazole compounds	C_0078	His	0.774746	0.12415		0.431419	0.015402	*	0.556852	0.0023954	**
Imidazole compounds	Imidazole compounds	-	1-Methyl-4-imidazoleacetic acid	-	-		-	-		-	-
Imidazole compounds	Imidazole compounds	-	Histamine	-	-		-	-		-	-
Major Category	Minor Category	ID	Compound name	Comparative Analysis
				Fasted1 vs Fed			Fasted2 vs Fed			Fasted2 vs Fasted1
				Ratio ¶	p-value ||		Ratio ¶	p-value ||		Ratio ¶	p-value ||
Indolic compounds	Indolic compounds	C_0114	Trp	0.59446	0.053787		0.592536	0.051214		0.996763	0.93674
Indolic compounds	Indolic compounds	-	3-Indoleacetonitrile	-	-		-	-		-	-
Indolic compounds	Indolic compounds	-	3-Indolebutyric acid	-	-		-	-		-	-
Indolic compounds	Indolic compounds	-	3-Indoxylsulfuric acid	-	-		-	-		-	-
Indolic compounds	Indolic compounds	-	5-Hydroxyindoleacetic acid	-	-		-	-		-	-
Indolic compounds	Indolic compounds	-	5-Methoxy-N,N-dimethyltryptamine	-	-		-	-		-	-
Indolic compounds	Indolic compounds	-	5-Methoxyindoleacetic acid	-	-		-	-		-	-
Indolic compounds	Indolic compounds	-	5-Methoxytryptamine	-	-		-	-		-	-
Indolic compounds	Indolic compounds	-	Indole-3-acetaldehyde	-	-		-	-		-	-
Indolic compounds	Indolic compounds	-	Indole-3-acetic acid	-	-		-	-		-	-
Indolic compounds	Indolic compounds	-	Indole-3-ethanol	-	-		-	-		-	-
Indolic compounds	Indolic compounds	-	Melatonin	-	-		-	-		-	-
Indolic compounds	Indolic compounds	-	N-Methyltryptamine	-	-		-	-		-	-
Indolic compounds	Indolic compounds	-	Serotonin	-	-		-	-		-	-
Indolic compounds	Indolic compounds	-	Tryptamine	-	-		-	-		-	-
Major Category	Minor Category	ID	Compound name	Comparative Analysis
				Fasted1 vs Fed			Fasted2 vs Fed			Fasted2 vs Fasted1
				Ratio ¶	p-value ||		Ratio ¶	p-value ||		Ratio ¶	p-value ||
Insulin	Type 2 diabetes	A_0010	2-Hydroxybutyric acid	<1	N.A.		<1	N.A.		N.A.	N.A.
Insulin	Insulin release	C_0051	Leu	0.312128	0.018073	*	0.493308	0.031617	*	1.58047	0.0010434	**
Insulin	Diabetes	A_0051	O-Phosphoserine	2.53043	0.037229	*	10.0654	0.0054699	**	3.97775	0.0027899	**
Insulin	Insulin	C_0143	Thiamine	2.77708	0.0075212	**	3.14136	0.00049067	***	1.13117	0.29797
Insulin	Anti-AGE formation	-	Carnosine	-	-		-	-		-	-
Insulin	Insulin release	-	Taurine	-	-		-	-		-	-
Major Category	Minor Category	ID	Compound name	Comparative Analysis
				Fasted1 vs Fed			Fasted2 vs Fed			Fasted2 vs Fasted1
				Ratio ¶	p-value ||		Ratio ¶	p-value ||		Ratio ¶	p-value ||
Ketosis	Ketoacidosis	A_0010	2-Hydroxybutyric acid	<1	N.A.		<1	N.A.		N.A.	N.A.
Ketosis	Keto acid	A_0014	2-Oxoisovaleric acid	<1	N.A.		<1	N.A.		N.A.	N.A.
Ketosis	Ketosis, Ketoacidosis, Keton bodies	A_0011	3-Hydroxybutyric acid	0.131188	0.010006	*	0.0745694	0.0087992	**	0.568416	0.00060995	***
Ketosis	Keto acid	A_0021	4-Methyl-2-oxovaleric acid	<1	N.A.		0.241479	0.0020611	**	1<	N.A.
Ketosis	Keto acid	A_0021	3-Methyl-2-oxovaleric acid	<1	N.A.		0.241479	0.0020611	**	1<	N.A.
Ketosis	Ketoacidosis	-	2-Isopropylmalic acid	-	-		-	-		-	-
Ketosis	Keto acid	-	2-Oxobutyric acid	-	-		-	-		-	-
Ketosis	Keto acid	-	2-Oxovaleric acid	-	-		-	-		-	-
Ketosis	Keto acid	-	4-Methylthio-2-oxobutyric acid	-	-		-	-		-	-
Ketosis	Keto acid	-	4-Oxovaleric acid	-	-		-	-		-	-
Ketosis	Ketoacidosis, Keton bodies, Keto acid	-	Acetoacetic acid	-	-		-	-		-	-
Ketosis	Keto acid	-	Glyoxylic acid	-	-		-	-		-	-
Ketosis	Keto acid	-	Pyruvic acid	-	-		-	-		-	-
Ketosis	Keto acid	-	Succinic semialdehyde	-	-		-	-		-	-
Major Category	Minor Category	ID	Compound name	Comparative Analysis
				Fasted1 vs Fed			Fasted2 vs Fed			Fasted2 vs Fasted1
				Ratio ¶	p-value ||		Ratio ¶	p-value ||		Ratio ¶	p-value ||
Lactic acidosis	Lactic acidosis	A_0010	2-Hydroxybutyric acid	<1	N.A.		<1	N.A.		N.A.	N.A.
Lactic acidosis	Lactic acidosis	-	2-Hydroxyvaleric acid	-	-		-	-		-	-
Major Category	Minor Category	ID	Compound name	Comparative Analysis
				Fasted1 vs Fed			Fasted2 vs Fed			Fasted2 vs Fasted1
				Ratio ¶	p-value ||		Ratio ¶	p-value ||		Ratio ¶	p-value ||
Leukemia	Leukemia	C_0045	N-Acetylputrescine	3.98248	0.002831	**	1.70083	0.01068	*	0.427077	0.0055229	**
Leukemia	Leukemia	-	3-Methylguanine	-	-		-	-		-	-
Leukemia	Leukemia	-	Cytosine	-	-		-	-		-	-
Major Category	Minor Category	ID	Compound name	Comparative Analysis
				Fasted1 vs Fed			Fasted2 vs Fed			Fasted2 vs Fasted1
				Ratio ¶	p-value ||		Ratio ¶	p-value ||		Ratio ¶	p-value ||
Lipid, Fatty Acid metabolism	Fatty Acid synthesis, Lipid synthesis	A_0011	3-Hydroxybutyric acid	0.131188	0.010006	*	0.0745694	0.0087992	**	0.568416	0.00060995	***
Lipid, Fatty Acid metabolism	Fatty Acid biosynthesis	A_0097	Acetyl CoA_divalent	0.875035	0.48764		0.82499	N.A.		0.942808	N.A.
Lipid, Fatty Acid metabolism	Fatty Acids	A_0005	Butyric acid	0.167334	0.020177	*	0.117363	0.017203	*	0.701368	0.07623
Lipid, Fatty Acid metabolism	Fatty Acids	A_0005	Isobutyric acid	0.167334	0.020177	*	0.117363	0.017203	*	0.701368	0.07623
Lipid, Fatty Acid metabolism	Fatty Acid metabolism	C_0083	Carnitine	2.15356	0.0026856	**	4.21803	0.00086589	***	1.95863	0.0014947	**
Lipid, Fatty Acid metabolism	Fat metabolism	N_0037	Cholic acid	1.60103	0.26526		24.6873	0.0010821	**	15.4196	0.000419	***
Lipid, Fatty Acid metabolism	Lipid metabolism	C_0019	Choline	1.40319	0.058238		1.59874	0.017364	*	1.13936	0.20062
Lipid, Fatty Acid metabolism	Fatty Acid synthesis, Fatty Acid oxidation	A_0091	CoA_divalent	1.22634	0.20883		1.04548	0.78649		0.852514	0.28866
Lipid, Fatty Acid metabolism	Fatty Acids	A_0045	Decanoic acid	1.07073	0.66168		0.883303	0.37214		0.82495	0.26133
Lipid, Fatty Acid metabolism	Lipid biosynthesis	A_0042	Dihydroxyacetone phosphate	0.64785	0.087836		0.505024	0.0215	*	0.779539	0.35978
Lipid, Fatty Acid metabolism	Leukotriene synthesis	C_0156	Glutathione (GSH)	0.74529	0.102		0.780958	0.13356		1.04786	0.28004
[truncated: 513 more rows]
